# Supplementary material for: 3-Bromo­methyl-4-meth­oxy-2-(2-nitro­phen­yl)-9-phenyl­sulfonyl-9H-carbazole
Source: Acta Crystallogr Sect E Struct Rep Online. 2014 May 24;70(Pt 6):o707–8. doi: 10.1107/S160053681401143X (PMC4050995; doi:10.1107/S160053681401143X)
Supplement: Supplementary file 2 [file e-70-0o707-Isup2.hkl]

# 
# h,k,l, Fc-squared, Fo-squared, sigma(Fo-squared) and status flag 
# 
data_I
_shelx_title ' GopiC3 in P2(1)/c' 
_shelx_refln_list_code          4 
_shelx_F_calc_maximum      225.21 
_exptl_crystal_F_000      1120.00 
_reflns_d_resolution_high  0.7116 
 
loop_ 
 _symmetry_equiv_pos_as_xyz 
 'x, y, z' 
 '-x, y+1/2, -z+1/2' 
 '-x, -y, -z' 
 'x, -y-1/2, z-1/2' 
 
_cell_length_a    10.3176 
_cell_length_b    14.4431 
_cell_length_c    15.4901 
_cell_angle_alpha  90.000 
_cell_angle_beta   92.329 
_cell_angle_gamma  90.000 
 
_shelx_F_squared_multiplier     1.000 
 
loop_ 
 _refln_index_h 
 _refln_index_k 
 _refln_index_l 
 _refln_F_squared_calc 
 _refln_F_squared_meas 
 _refln_F_squared_sigma 
 _refln_observed_status 
   1   0   0      240.22      338.57     11.07 o 
   2   0   0      387.21      757.86      9.83 o 
   3   0   0     1482.67     2179.70     25.98 o 
   4   0   0     3379.15     3608.43     55.88 o 
   5   0   0     5437.48     5289.58     88.43 o 
   6   0   0     1662.49     1788.41     35.16 o 
   7   0   0     2089.82     2148.38     51.73 o 
   8   0   0     1211.89     1288.83     37.08 o 
   9   0   0     1004.78      953.76     35.15 o 
  10   0   0      997.32      892.94     36.00 o 
  11   0   0       94.44      100.35     33.61 o 
  12   0   0       33.65       48.59     36.83 o 
  13   0   0       52.35        4.40     39.25 o 
  14   0   0       76.31      159.62     47.31 o 
   1   1   0     7757.07     7425.38     96.61 o 
   2   1   0     2497.92     2488.46     24.43 o 
   3   1   0     1463.11     1463.70     14.90 o 
   4   1   0     1765.36     1923.29     21.76 o 
   5   1   0     1379.08     1732.37     21.35 o 
   6   1   0      934.43      960.96     29.35 o 
   7   1   0     1544.62     1685.82     28.27 o 
   8   1   0        8.46       14.18     10.34 o 
   9   1   0       17.85       17.80     11.67 o 
  10   1   0        0.21       -0.90     13.06 o 
  11   1   0       23.05       30.30     17.42 o 
  12   1   0       82.25       90.50     25.26 o 
  13   1   0       94.24       55.45     28.86 o 
  14   1   0       15.60       47.19     31.18 o 
   0   2   0     2052.21     1768.53     22.84 o 
   1   2   0      537.34      717.35      6.29 o 
   2   2   0     8892.01     8594.97     71.26 o 
   3   2   0     8412.42     8842.75     89.77 o 
   4   2   0       25.75       42.57      3.32 o 
   5   2   0      396.70      362.89     12.20 o 
   6   2   0       13.11        5.65      5.60 o 
   7   2   0      758.63      720.34     14.75 o 
   8   2   0     1041.85     1035.29     26.16 o 
   9   2   0      616.44      656.04     19.99 o 
  10   2   0      336.72      339.75     16.24 o 
  11   2   0      152.03       92.91     19.60 o 
  12   2   0      128.52       73.95     39.77 o 
  13   2   0       12.63      -11.76     25.86 o 
  14   2   0      120.25       66.48     32.25 o 
   1   3   0     5118.89     7029.03     54.21 o 
   2   3   0      764.00      592.17      6.69 o 
   3   3   0      457.36      375.47      6.14 o 
   4   3   0     8384.13     8264.25     86.41 o 
   5   3   0     1212.87     1309.57     15.85 o 
   6   3   0     1350.45     1087.91     22.03 o 
   7   3   0       29.96       35.13      6.24 o 
   8   3   0     1503.05     1465.79     21.50 o 
   9   3   0       45.84       63.55     10.59 o 
  10   3   0       12.97        9.77     12.52 o 
  11   3   0      304.40      289.06     21.43 o 
  12   3   0       13.90       13.19     24.10 o 
  13   3   0       14.26        5.22     26.81 o 
  14   3   0       12.26       54.08     31.52 o 
   0   4   0    21231.15    21705.15    295.22 o 
   1   4   0    31947.14    33572.53    410.43 o 
   2   4   0    10329.35    11290.96     93.57 o 
   3   4   0      174.77      189.90      4.10 o 
   4   4   0     1770.29     1990.90     23.04 o 
   5   4   0     3026.82     3364.79     37.45 o 
   6   4   0      317.91      390.65     12.27 o 
   7   4   0       18.84       26.90      7.78 o 
   8   4   0      439.60      402.83     12.15 o 
   9   4   0       20.13        7.00     10.26 o 
  10   4   0       34.50       39.80     13.48 o 
  11   4   0        1.08        1.86     27.61 o 
  12   4   0       23.24      -19.31     19.31 o 
  13   4   0        1.63      -13.62     27.65 o 
  14   4   0        1.97       22.44     32.56 o 
   1   5   0     9136.15     9069.70     79.24 o 
   2   5   0      193.49       96.86      2.87 o 
   3   5   0       69.42      140.14      4.37 o 
   4   5   0    10091.21     9705.85     94.82 o 
   5   5   0        2.11       13.80      3.40 o 
   6   5   0     6040.13     5969.17     70.36 o 
   7   5   0      118.47      122.52      7.45 o 
   8   5   0     1166.70     1074.81     19.73 o 
   9   5   0       39.48       68.82     10.63 o 
  10   5   0       93.02       88.14     18.00 o 
  11   5   0       98.72       96.68     20.32 o 
  12   5   0        6.97       42.86     21.21 o 
  13   5   0        6.33        8.66     27.25 o 
   0   6   0     7193.85     7094.32     98.45 o 
   1   6   0     6174.16     6772.31     59.85 o 
   2   6   0    20095.72    20995.46    173.09 o 
   3   6   0       13.03       15.92      3.23 o 
   4   6   0     1493.76     1491.61     16.64 o 
   5   6   0      829.68      912.26     14.01 o 
   6   6   0      824.98      743.04     14.50 o 
   7   6   0      246.90      241.45     10.32 o 
   8   6   0      651.23      627.39     16.97 o 
   9   6   0       57.18       70.30     10.92 o 
  10   6   0      273.19      306.12     21.04 o 
  11   6   0      231.55      175.96     21.18 o 
  12   6   0       18.37       20.54     22.60 o 
  13   6   0       18.44        1.79     29.70 o 
   1   7   0      191.81      299.34      6.55 o 
   2   7   0        5.32       15.78      4.30 o 
   3   7   0     3511.01     3609.81     33.54 o 
   4   7   0     1982.48     1948.50     20.88 o 
   5   7   0      276.91      265.70      7.11 o 
   6   7   0        8.98       13.86      6.10 o 
   7   7   0       21.33       16.44      7.41 o 
   8   7   0      142.81      136.82     11.06 o 
   9   7   0        3.61        2.52     12.83 o 
  10   7   0       28.40       26.02     14.34 o 
  11   7   0      380.37      349.87     23.83 o 
  12   7   0        2.36      -21.55     21.55 o 
  13   7   0        7.53       -6.87     24.25 o 
   0   8   0     1786.94     1252.56     21.84 o 
   1   8   0       14.55       20.97      4.04 o 
   2   8   0    11227.22    11586.66    107.82 o 
   3   8   0     6042.47     6350.72     60.12 o 
   4   8   0      479.33      547.58      9.11 o 
   5   8   0      115.33      108.10      7.46 o 
   6   8   0      167.78      140.54      7.14 o 
   7   8   0       58.71       66.58     13.51 o 
   8   8   0      973.14      998.01     24.55 o 
   9   8   0       38.90       41.86     13.10 o 
  10   8   0      236.67      288.26     17.75 o 
  11   8   0       70.79       93.67     20.87 o 
  12   8   0       30.38       32.24     22.36 o 
  13   8   0       23.11        4.12     24.71 o 
   1   9   0      546.99      536.28     13.93 o 
   2   9   0      274.00      286.07      7.66 o 
   3   9   0      251.72      249.75      8.34 o 
   4   9   0      347.17      393.39      8.37 o 
   5   9   0      436.88      435.73      9.54 o 
   6   9   0      998.81     1010.23     17.11 o 
   7   9   0       11.97       14.37      9.11 o 
   8   9   0       59.08       53.08     10.52 o 
   9   9   0       64.82       68.48     12.11 o 
  10   9   0       13.12      -19.53     25.76 o 
  11   9   0        0.43      -10.67     19.86 o 
  12   9   0       36.03       10.18     21.97 o 
   0  10   0     3694.21     3590.59     54.41 o 
   1  10   0      178.55      165.10      6.46 o 
   2  10   0      316.98      304.79      8.06 o 
   3  10   0     3260.50     3165.56     32.38 o 
   4  10   0      244.83      272.46      7.48 o 
   5  10   0     2028.41     1952.29     31.60 o 
   6  10   0      569.76      578.39     14.07 o 
   7  10   0      322.86      326.37     12.66 o 
   8  10   0      190.26      203.55     14.90 o 
   9  10   0       51.18       46.05     14.36 o 
  10  10   0      102.07      103.64     16.49 o 
  11  10   0       14.23       -1.56     21.14 o 
  12  10   0       18.46       -3.37     17.92 o 
   1  11   0       75.74       83.45      6.08 o 
   2  11   0     4814.08     4581.61     48.18 o 
   3  11   0      126.57      146.83      7.46 o 
   4  11   0     2420.55     2364.55     29.49 o 
   5  11   0       62.30       71.93      7.70 o 
   6  11   0      910.46      980.45     20.40 o 
   7  11   0      113.28      120.82     11.11 o 
   8  11   0      109.41      125.87     11.98 o 
   9  11   0      120.18      125.65     15.26 o 
  10  11   0       11.06       -2.93     15.15 o 
  11  11   0       86.33       52.35     26.01 o 
  12  11   0       21.27        8.23     20.32 o 
   0  12   0      401.12      424.45     14.70 o 
   1  12   0       23.56        9.91      7.78 o 
   2  12   0      621.83      663.32     14.81 o 
   3  12   0      597.26      527.21     12.44 o 
   4  12   0       19.71       21.03      7.41 o 
   5  12   0       50.79       68.53      8.97 o 
   6  12   0       41.46       40.87      9.62 o 
   7  12   0      294.80      298.57     13.23 o 
   8  12   0       40.07       43.15     14.18 o 
   9  12   0        3.16       29.03     15.65 o 
  10  12   0        9.20       24.46     19.89 o 
  11  12   0        1.42      -16.35     18.33 o 
   1  13   0     1227.96     1193.76     24.34 o 
   2  13   0      517.83      536.70     18.65 o 
   3  13   0     1063.60     1047.93     22.39 o 
   4  13   0      236.40      243.27     12.37 o 
   5  13   0        0.99        1.92     11.63 o 
   6  13   0      488.46      517.82     15.51 o 
   7  13   0       84.57      113.37     14.42 o 
   8  13   0       57.05       84.02     14.90 o 
   9  13   0       49.09       66.76     15.32 o 
  10  13   0        5.25       12.96     15.73 o 
  11  13   0       11.45       15.77     16.10 o 
   0  14   0      409.41      410.61     19.39 o 
   1  14   0       17.06       -3.80     12.16 o 
   2  14   0     1507.54     1511.13     32.41 o 
   3  14   0       33.99       11.78     10.88 o 
   4  14   0       13.37        2.66     14.74 o 
   5  14   0       15.14       -3.63     10.59 o 
   6  14   0       45.02       42.82     12.56 o 
   7  14   0        1.54        9.26     13.95 o 
   8  14   0       47.60       43.64     12.76 o 
   9  14   0       31.09       33.64     23.24 o 
  10  14   0       49.04       53.40     25.73 o 
   1  15   0      889.98      862.95     23.37 o 
   2  15   0        4.04       -8.50     14.99 o 
   3  15   0      178.26      210.69     21.24 o 
   4  15   0       36.51       20.71     14.51 o 
   5  15   0       66.70       14.18     19.80 o 
   6  15   0        6.78       -1.13     41.10 o 
   7  15   0       69.81      120.26     22.15 o 
   8  15   0        7.89       11.50     36.41 o 
   9  15   0       76.48      101.89     27.02 o 
   0  16   0      463.47      547.82     38.76 o 
   1  16   0      250.51      242.62     18.84 o 
   2  16   0       95.13      136.50     23.97 o 
   3  16   0      110.42       82.92     16.44 o 
   4  16   0       86.20       82.06     20.36 o 
   5  16   0       55.96       64.74     21.14 o 
   6  16   0       35.54       45.79     28.94 o 
   7  16   0        1.58      -16.20     21.06 o 
   8  16   0      221.72      254.71     25.31 o 
   1  17   0      243.78      222.13     23.80 o 
   2  17   0       84.23       77.17     14.49 o 
   3  17   0      185.87      139.27     17.83 o 
   4  17   0      123.57       94.67     21.52 o 
   5  17   0       26.11       31.41     40.34 o 
   6  17   0       22.29       -9.73     19.99 o 
   7  17   0        4.48        0.72     35.64 o 
   0  18   0      160.56      151.36     32.53 o 
   1  18   0        4.42       10.33     21.72 o 
   2  18   0      114.56      128.17     23.40 o 
   3  18   0      213.49      212.92     24.59 o 
   4  18   0        0.47      -16.13     16.13 o 
   5  18   0      257.87      275.03     18.12 o 
   6  18   0       17.68       15.25     18.96 o 
   1  19   0      136.24       87.56     23.61 o 
   2  19   0        6.45       24.86     22.15 o 
   3  19   0        6.81       -4.50     22.05 o 
   4  19   0      143.08      124.16     22.58 o 
   5  19   0       44.59       42.07     20.51 o 
   0  20   0       48.65       -7.12     33.76 o 
   1  20   0       85.39       99.47     24.99 o 
   2  20   0        9.46        5.92     22.70 o 
 -14   1   1       26.14       19.75     41.87 o 
 -13   1   1       99.34      112.87     27.56 o 
 -12   1   1        1.16      -23.06     23.43 o 
 -11   1   1        9.60       22.97     25.66 o 
 -10   1   1        5.64       11.24     13.21 o 
  -9   1   1      239.32      236.50     13.87 o 
  -8   1   1      357.14      387.37     15.19 o 
  -7   1   1     2087.69     1964.40     27.26 o 
  -6   1   1      146.66      151.25      6.51 o 
  -5   1   1     3173.94     2908.51     33.59 o 
  -4   1   1       16.58        6.70      2.87 o 
  -3   1   1    16367.45    15896.76    129.78 o 
  -2   1   1     1499.21     1149.58     10.41 o 
  -1   1   1    10903.92    10526.68    108.65 o 
   1   1   1      307.43      202.68      3.53 o 
   2   1   1     3786.26     3412.02     28.90 o 
   3   1   1     9214.43     9044.50     88.44 o 
   4   1   1      824.90      889.79     11.37 o 
   5   1   1    10388.78    10258.92    116.53 o 
   6   1   1     1612.63     1640.23     41.84 o 
   7   1   1     4119.45     4008.00     61.57 o 
   8   1   1      248.49      269.94     15.62 o 
   9   1   1      837.99      754.57     21.78 o 
  10   1   1      384.43      354.96     15.18 o 
  11   1   1      128.16      184.12     25.75 o 
  12   1   1       10.23       21.89     23.47 o 
  13   1   1       66.12      110.60     28.42 o 
  14   1   1        8.40      -12.53     37.77 o 
 -14   2   1       44.47       10.14     30.05 o 
 -13   2   1       18.89       17.90     27.39 o 
 -12   2   1        0.38      -26.69     26.69 o 
 -11   2   1       47.47       32.39     17.56 o 
 -10   2   1       33.55       31.34     15.78 o 
  -9   2   1      599.68      633.59     20.22 o 
  -8   2   1      409.52      421.65     20.92 o 
  -7   2   1      621.93      735.60     15.21 o 
  -6   2   1     1582.78     1485.78     21.19 o 
  -5   2   1     1457.18     1463.05     20.10 o 
  -4   2   1     1012.23      956.08     11.97 o 
  -3   2   1     9732.53    10284.73     84.83 o 
  -2   2   1     2483.94     3107.00     23.41 o 
  -1   2   1    17784.32    17914.19    137.26 o 
   0   2   1      723.53      703.56      6.07 o 
   1   2   1     3119.04     3143.50     29.48 o 
   2   2   1    11167.78    11869.21     93.96 o 
   3   2   1     7138.39     7190.51     63.01 o 
   4   2   1     3258.50     3399.98     42.53 o 
   5   2   1       28.74       28.14      4.04 o 
   6   2   1       29.86       26.68      5.81 o 
   7   2   1      802.62      832.23     17.74 o 
   8   2   1        1.23       -0.05      8.68 o 
   9   2   1      211.12      235.12     12.68 o 
  10   2   1        1.07      -10.44     11.14 o 
  11   2   1        5.63      -14.74     17.40 o 
  12   2   1       12.66       28.29     25.92 o 
  13   2   1        0.06       -9.81     28.52 o 
  14   2   1       22.08       17.82     29.02 o 
 -14   3   1        7.03       35.03     31.83 o 
 -13   3   1        0.24        3.02     27.26 o 
 -12   3   1      144.93      115.78     24.61 o 
 -11   3   1        2.31       15.98     17.70 o 
 -10   3   1        1.11       -7.18     12.49 o 
  -9   3   1       21.86       36.61     10.34 o 
  -8   3   1      241.95      241.40      8.83 o 
  -7   3   1        7.82       17.13      6.35 o 
  -6   3   1      207.37      271.93      7.25 o 
  -5   3   1     2474.84     2430.28     28.36 o 
  -4   3   1      473.83      463.96      9.72 o 
  -3   3   1     1598.17     1702.39     15.63 o 
  -2   3   1     1279.82     1240.75     11.00 o 
  -1   3   1     3419.65     3505.95     26.45 o 
   0   3   1       24.11       28.41      3.08 o 
   1   3   1        4.09       21.83      1.96 o 
   2   3   1     8520.49     9419.31     81.82 o 
   3   3   1      122.78       89.69      3.03 o 
   4   3   1     2645.63     3097.14     31.89 o 
   5   3   1     2272.07     2146.04     29.16 o 
   6   3   1       91.51       75.88      6.03 o 
   7   3   1      212.34      286.51     14.45 o 
   8   3   1      559.23      542.34     18.53 o 
   9   3   1      386.25      319.73     14.51 o 
  10   3   1      188.68      212.03     15.71 o 
  11   3   1       39.99       10.05     17.56 o 
  12   3   1       40.02       19.60     20.17 o 
  13   3   1       32.58       48.82     29.04 o 
  14   3   1        8.01      -14.83     30.79 o 
 -14   4   1        2.80       -7.18     29.88 o 
 -13   4   1       22.78        8.32     27.15 o 
 -12   4   1      156.16      160.41     26.09 o 
 -11   4   1      261.71      254.75     23.90 o 
 -10   4   1        0.88       -0.41     16.40 o 
  -9   4   1      958.73     1063.21     22.57 o 
  -8   4   1      727.10      698.71     14.75 o 
  -7   4   1     3536.32     3699.87     42.83 o 
  -6   4   1      888.53      693.55     12.50 o 
  -5   4   1      494.75      669.27     15.25 o 
  -4   4   1      698.26      656.07      8.96 o 
  -3   4   1     7140.22     7724.04     67.63 o 
  -2   4   1     6245.78     6566.35     52.68 o 
  -1   4   1    50719.73    47261.54    377.33 o 
   0   4   1     1203.02     1122.93     11.14 o 
   1   4   1    22579.51    21931.52    211.53 o 
   2   4   1     9030.58     9189.34     89.61 o 
   3   4   1     4785.60     4951.75     44.05 o 
   4   4   1      962.91      882.85     11.45 o 
   5   4   1      922.18     1147.95     14.59 o 
   6   4   1      368.66      268.55      7.75 o 
   7   4   1      485.32      482.93     11.71 o 
   8   4   1      438.97      437.21     14.30 o 
   9   4   1     1298.73     1352.27     26.31 o 
  10   4   1       32.80       46.01     20.61 o 
  11   4   1      156.61      189.94     21.69 o 
  12   4   1       49.82       58.63     22.32 o 
  13   4   1       44.05       53.42     49.73 o 
  14   4   1        1.52       -4.96     29.86 o 
 -14   5   1       28.10       -5.59     29.12 o 
 -13   5   1        7.36      -22.15     28.54 o 
 -12   5   1        0.54        2.09     20.17 o 
 -11   5   1        8.38      -22.16     26.95 o 
 -10   5   1        0.30       -2.81     13.48 o 
  -9   5   1       47.12       47.91     10.67 o 
  -8   5   1      106.60      115.47      9.35 o 
  -7   5   1       26.75       23.83      5.57 o 
  -6   5   1       46.44       57.37      5.66 o 
  -5   5   1     4695.03     4900.67     50.20 o 
  -4   5   1      106.59      106.91      4.62 o 
  -3   5   1     1987.55     2183.52     19.12 o 
  -2   5   1      372.64      483.63      6.39 o 
  -1   5   1     8188.05     8352.51     66.78 o 
   0   5   1       71.92       78.31      3.18 o 
   1   5   1        1.34       14.77      2.28 o 
   2   5   1      667.88      840.11      9.87 o 
   3   5   1      229.15      264.90      5.97 o 
   4   5   1        0.75       -1.54      3.13 o 
   5   5   1     1671.42     1767.99     20.41 o 
   6   5   1       51.83       39.50      5.87 o 
   7   5   1       76.14       59.28      6.96 o 
   8   5   1      613.41      610.25     15.37 o 
   9   5   1        2.13       10.59     12.31 o 
  10   5   1       85.79       66.75     14.14 o 
  11   5   1        7.42        1.36     19.42 o 
  12   5   1        9.76       -8.35     20.80 o 
  13   5   1       32.47       33.12     28.89 o 
 -13   6   1       61.79       64.84     46.71 o 
 -12   6   1       31.69       25.07     20.91 o 
 -11   6   1       96.31       75.35     20.16 o 
 -10   6   1       10.84       -0.85     13.65 o 
  -9   6   1      853.57      828.22     22.92 o 
  -8   6   1      107.66      103.72     10.48 o 
  -7   6   1       53.06       60.55      7.03 o 
  -6   6   1     1997.80     2073.10     27.33 o 
  -5   6   1      639.65      670.23     11.61 o 
  -4   6   1     2159.11     1917.68     21.30 o 
  -3   6   1     7641.02     7902.86     63.89 o 
  -2   6   1      408.19      602.64     10.27 o 
  -1   6   1     3760.00     3537.79     30.64 o 
   0   6   1     2127.77     2373.07     22.28 o 
   1   6   1     3212.59     3164.17     32.55 o 
   2   6   1     4614.39     4898.88     49.41 o 
   3   6   1      722.02      650.21      9.55 o 
   4   6   1     4047.45     3848.05     40.08 o 
   5   6   1      116.14      111.58      5.74 o 
   6   6   1      276.72      235.68      7.93 o 
   7   6   1      863.47      874.86     17.25 o 
   8   6   1       10.23        0.01      8.27 o 
   9   6   1      102.96      143.58     13.95 o 
  10   6   1        1.84       14.74     16.81 o 
  11   6   1        5.26       -6.62     20.05 o 
  12   6   1        0.47      -13.72     21.00 o 
  13   6   1       37.57       40.09     38.12 o 
 -13   7   1       11.45       35.55     29.84 o 
 -12   7   1        5.55        1.72     22.22 o 
 -11   7   1       92.81      111.04     17.38 o 
 -10   7   1       23.35       14.39     13.99 o 
  -9   7   1       82.73       91.78     13.20 o 
  -8   7   1       34.00       49.01     11.23 o 
  -7   7   1      301.57      315.14      9.90 o 
  -6   7   1       52.47       70.97      6.45 o 
  -5   7   1     4794.23     4811.67     49.43 o 
  -4   7   1      142.93      205.81      5.56 o 
  -3   7   1     3746.16     3462.76     30.81 o 
  -2   7   1       25.80       65.65      4.21 o 
  -1   7   1      258.62      175.48      5.98 o 
   0   7   1     1614.15     1478.86     16.96 o 
   1   7   1      700.33      623.04     10.47 o 
   2   7   1      108.21      212.37      5.96 o 
   3   7   1     4695.84     4697.65     47.79 o 
   4   7   1     1766.34     1797.49     19.79 o 
   5   7   1     3377.78     3210.70     34.64 o 
   6   7   1      568.98      556.22     13.20 o 
   7   7   1     2416.72     2360.15     32.48 o 
   8   7   1      441.74      490.81     15.27 o 
   9   7   1      106.27       69.36     13.42 o 
  10   7   1       28.19       17.06     17.18 o 
  11   7   1        2.74       12.56     20.89 o 
  12   7   1       45.06       53.60     31.18 o 
  13   7   1       68.80       95.25     24.82 o 
 -13   8   1        0.19        3.05     29.39 o 
 -12   8   1        1.63       -5.37     23.47 o 
 -11   8   1      136.49      128.08     17.61 o 
 -10   8   1       30.64       44.88     15.28 o 
  -9   8   1        6.22      -12.55     12.55 o 
  -8   8   1       66.01       50.85     11.80 o 
  -7   8   1      208.23      212.51      9.55 o 
  -6   8   1     1582.87     1598.49     20.18 o 
  -5   8   1        0.54       -0.12      5.02 o 
  -4   8   1      360.50      355.89      7.65 o 
  -3   8   1        9.24       10.93      3.75 o 
  -2   8   1     3098.00     2985.29     31.62 o 
  -1   8   1      408.14      402.82      7.47 o 
   0   8   1      224.65      300.01      6.87 o 
   1   8   1      107.22      123.27      5.21 o 
   2   8   1      372.59      379.90     12.11 o 
   3   8   1      149.95      190.28      5.97 o 
   4   8   1       51.90       80.28      5.28 o 
   5   8   1        8.11        8.96      5.09 o 
   6   8   1       82.37       88.02      6.72 o 
   7   8   1      160.82      163.98     10.99 o 
   8   8   1      264.40      288.94     15.18 o 
   9   8   1        1.79       -3.84     17.61 o 
  10   8   1        4.60      -16.59     17.79 o 
  11   8   1        3.55       -7.30     20.08 o 
  12   8   1        0.53        2.14     22.92 o 
  13   8   1       21.89      -24.87     24.87 o 
 -12   9   1       50.53       32.81     22.33 o 
 -11   9   1       16.22       56.29     21.53 o 
 -10   9   1      158.94      178.13     14.44 o 
  -9   9   1       74.60       55.32     11.74 o 
  -8   9   1       83.85      115.39     10.76 o 
  -7   9   1      557.56      578.09     14.40 o 
  -6   9   1       25.46       31.31      7.14 o 
  -5   9   1     1731.38     1632.75     27.13 o 
  -4   9   1      499.02      516.71     13.81 o 
  -3   9   1     3001.55     3021.72     29.13 o 
  -2   9   1     1291.71     1186.42     15.27 o 
  -1   9   1     3557.18     3686.12     38.78 o 
   0   9   1     4590.07     4256.56     44.93 o 
   1   9   1       19.00       39.47      5.61 o 
   2   9   1     1489.64     1435.73     17.84 o 
   3   9   1     2466.40     2216.37     23.68 o 
   4   9   1      820.15      881.29     12.72 o 
   5   9   1     1319.75     1227.16     16.83 o 
   6   9   1      106.92      108.05      8.37 o 
   7   9   1     1925.92     1803.60     29.47 o 
   8   9   1      147.76      162.23     11.93 o 
   9   9   1      282.25      275.70     16.06 o 
  10   9   1      710.07      688.50     28.39 o 
  11   9   1        8.98       32.01     21.40 o 
  12   9   1       81.61       89.31     24.02 o 
 -12  10   1       35.07       20.46     17.23 o 
 -11  10   1      147.43      128.94     17.28 o 
 -10  10   1        4.42       10.46     15.26 o 
  -9  10   1      806.60      848.94     21.63 o 
  -8  10   1      432.89      372.56     13.77 o 
  -7  10   1       63.75       77.27     13.26 o 
  -6  10   1      113.41      129.48     11.33 o 
  -5  10   1       11.91       -4.85      6.22 o 
  -4  10   1       16.86       15.47      5.32 o 
  -3  10   1      468.29      504.68      9.25 o 
  -2  10   1      453.64      424.07      8.81 o 
  -1  10   1     2071.42     2137.02     24.62 o 
   0  10   1      459.01      500.95      9.65 o 
   1  10   1     4388.79     4367.15     45.93 o 
   2  10   1       65.86       62.17      5.73 o 
   3  10   1     3651.52     3786.99     37.99 o 
   4  10   1       94.12      104.38      6.27 o 
   5  10   1      221.57      263.25      9.06 o 
   6  10   1      295.49      305.24     10.94 o 
   7  10   1      137.90      161.53     11.53 o 
   8  10   1       74.97       74.99     11.59 o 
   9  10   1      203.47      234.79     16.86 o 
  10  10   1      226.04      199.95     18.06 o 
  11  10   1      417.00      370.20     23.92 o 
  12  10   1        6.01       -4.13     20.98 o 
 -12  11   1       38.01       36.55     18.72 o 
 -11  11   1        0.45      -12.85     20.31 o 
 -10  11   1        1.03       -0.67     13.98 o 
  -9  11   1      218.46      203.13     21.61 o 
  -8  11   1      110.75      132.46     11.64 o 
  -7  11   1        4.44        8.38     11.75 o 
  -6  11   1       33.26       23.18      7.66 o 
  -5  11   1      417.85      394.29     10.31 o 
  -4  11   1        4.17        5.91      6.24 o 
  -3  11   1      371.17      382.80      9.48 o 
  -2  11   1     1002.84      962.12     19.85 o 
  -1  11   1       72.76       82.30      7.09 o 
   0  11   1     2403.30     2335.18     25.56 o 
   1  11   1      142.82      133.13      6.41 o 
   2  11   1     1194.03     1187.83     16.95 o 
   3  11   1       44.75       27.07      5.91 o 
   4  11   1       19.37       14.32      7.01 o 
   5  11   1      753.85      713.21     15.91 o 
   6  11   1       33.45       52.73      9.11 o 
   7  11   1       30.58       28.26     10.23 o 
   8  11   1      167.94      166.15     15.51 o 
   9  11   1       35.83       25.41     14.89 o 
  10  11   1       10.53       15.48     28.29 o 
  11  11   1        7.10        5.88     19.39 o 
  12  11   1       23.70        0.85     52.37 o 
 -11  12   1       82.82       98.00     15.45 o 
 -10  12   1        8.24       19.90     13.92 o 
  -9  12   1      224.86      247.79     15.37 o 
  -8  12   1      152.14      176.23     23.57 o 
  -7  12   1      227.23      241.85     14.43 o 
  -6  12   1       78.11       95.55      9.08 o 
  -5  12   1       31.73       35.79      7.50 o 
  -4  12   1     1296.38     1218.03     19.45 o 
  -3  12   1       42.44       40.08      7.87 o 
  -2  12   1      617.72      582.68     18.65 o 
  -1  12   1     3256.36     3321.34     39.68 o 
   0  12   1      821.11      864.88     16.14 o 
   1  12   1     4851.37     4784.27     47.94 o 
   2  12   1      161.34      144.51      8.76 o 
   3  12   1      150.62      164.41      8.52 o 
   4  12   1      200.20      233.17     11.51 o 
   5  12   1      460.89      399.41     12.36 o 
   6  12   1      495.29      517.79     18.79 o 
   7  12   1      114.11      119.27     26.19 o 
   8  12   1        9.79       20.21     15.58 o 
   9  12   1       83.02      143.24     20.83 o 
  10  12   1       35.46       39.86     19.88 o 
  11  12   1       36.68       56.99     20.26 o 
 -11  13   1       38.30       68.91     25.76 o 
 -10  13   1        0.78       22.29     23.29 o 
  -9  13   1       61.94       84.54     57.02 o 
  -8  13   1       51.53       22.57     35.52 o 
  -7  13   1        3.87        1.80     17.91 o 
  -6  13   1       27.65       15.86     13.55 o 
  -5  13   1       36.44       42.90     11.75 o 
  -4  13   1      112.66      104.37     10.11 o 
  -3  13   1      404.89      415.10     13.58 o 
  -2  13   1        5.32       -0.95      9.18 o 
  -1  13   1       12.63       30.77      7.90 o 
   0  13   1      217.64      207.99     15.57 o 
   1  13   1       22.48       46.24     10.10 o 
   2  13   1     1223.49     1153.34     23.52 o 
   3  13   1      242.74      227.70     10.97 o 
   4  13   1      426.02      425.38     17.53 o 
   5  13   1      214.03      230.15     12.28 o 
   6  13   1      124.50       94.32     13.98 o 
   7  13   1       63.40       21.03     17.31 o 
   8  13   1        0.20      -15.64     15.64 o 
   9  13   1        0.61        7.64     17.13 o 
  10  13   1        9.80       -3.93     18.27 o 
  11  13   1        1.32        7.18     18.95 o 
 -10  14   1        1.34        8.58     31.83 o 
  -9  14   1       22.88       18.20     30.08 o 
  -8  14   1      171.45      222.85     22.69 o 
  -7  14   1      190.36      121.50     19.38 o 
  -6  14   1      467.83      426.39     19.03 o 
  -5  14   1       33.87       29.47     13.70 o 
  -4  14   1     1383.29     1373.16     28.98 o 
  -3  14   1        8.61       11.54     11.95 o 
  -2  14   1      300.75      307.95     16.02 o 
  -1  14   1      885.62      823.94     18.93 o 
   0  14   1       20.01        6.00     12.39 o 
   1  14   1      118.94      104.03     13.81 o 
   2  14   1      265.88      277.24     13.54 o 
   3  14   1      131.84      129.69     10.59 o 
   4  14   1      785.42      801.02     22.65 o 
   5  14   1      304.39      274.05     27.51 o 
   6  14   1     1008.16     1043.79     30.17 o 
   7  14   1        9.27       -5.51     16.74 o 
   8  14   1       32.25       62.49     16.37 o 
   9  14   1       45.58       75.45     18.98 o 
  10  14   1        0.04       -2.72     28.52 o 
  -9  15   1        6.65      -10.12     17.24 o 
  -8  15   1       14.05        4.61     23.21 o 
  -7  15   1      108.65      126.70     22.57 o 
  -6  15   1       16.27       15.86     17.02 o 
  -5  15   1      573.05      593.05     23.07 o 
  -4  15   1       24.62       -8.62     13.99 o 
  -3  15   1      612.28      597.29     18.92 o 
  -2  15   1      159.25      155.48     15.27 o 
  -1  15   1      326.12      314.96     14.96 o 
   0  15   1       58.87       67.53     15.93 o 
   1  15   1       29.40       46.43     15.38 o 
   2  15   1       58.85       64.83     16.65 o 
   3  15   1      315.72      297.76     13.65 o 
   4  15   1      148.58      126.96     16.12 o 
   5  15   1      519.85      528.66     24.64 o 
   6  15   1       21.20        3.34     15.09 o 
   7  15   1       85.41       97.28     19.33 o 
   8  15   1       95.24      109.68     24.52 o 
   9  15   1       77.95       93.72     16.00 o 
  -8  16   1        3.82       34.21     47.46 o 
  -7  16   1      101.44       59.37     45.08 o 
  -6  16   1      105.20      109.52     16.88 o 
  -5  16   1       55.81       55.64     17.15 o 
  -4  16   1      389.41      374.75     16.71 o 
  -3  16   1      113.63      106.32     21.30 o 
  -2  16   1      122.65      114.36     20.39 o 
  -1  16   1        1.22      -14.87     19.00 o 
   0  16   1       26.76       15.01     16.19 o 
   1  16   1      120.39       76.25     20.28 o 
   2  16   1       91.35       85.89     20.42 o 
   3  16   1      142.06      101.71     22.05 o 
   4  16   1      235.94      258.49     24.94 o 
   5  16   1       21.43       17.48     15.03 o 
   6  16   1      102.30      102.22     15.51 o 
   7  16   1        0.12       -5.57     13.48 o 
   8  16   1       12.24        7.93     24.93 o 
  -7  17   1       49.13       31.79     45.48 o 
  -6  17   1       18.95        6.43     41.97 o 
  -5  17   1      157.78      164.49     17.55 o 
  -4  17   1       40.20       33.90     27.24 o 
  -3  17   1      117.93      152.46     22.08 o 
  -2  17   1      181.91      195.95     18.05 o 
  -1  17   1       49.95       30.62     20.20 o 
   0  17   1      814.15      897.12     31.47 o 
   1  17   1       13.29       13.17     16.57 o 
   2  17   1      286.05      295.83     29.07 o 
   3  17   1       56.74       74.15     27.86 o 
   4  17   1        2.19       22.09     22.37 o 
   5  17   1      104.12      128.33     24.68 o 
   6  17   1       81.21      100.61     24.52 o 
   7  17   1       55.47       38.61     33.91 o 
  -6  18   1        6.31       17.35     43.35 o 
  -5  18   1       67.59       70.34     45.38 o 
  -4  18   1       45.69       48.08     16.21 o 
  -3  18   1       44.53       41.57     19.14 o 
  -2  18   1       26.59        8.33     19.87 o 
  -1  18   1       97.91       92.77     22.09 o 
   0  18   1        0.62        3.63     34.33 o 
   1  18   1      158.90      166.37     20.03 o 
   2  18   1        3.73       -0.69     17.90 o 
   3  18   1       11.96       36.53     21.24 o 
   4  18   1        1.99      -12.23     22.62 o 
   5  18   1       26.95       13.36     23.82 o 
   6  18   1       24.92        1.32     23.77 o 
  -4  19   1       11.79        4.10     39.94 o 
  -3  19   1        0.72      -11.78     18.11 o 
  -2  19   1       94.27       94.77     33.17 o 
  -1  19   1        0.81       17.46     21.80 o 
   0  19   1      178.45      207.48     25.68 o 
   1  19   1       20.97       38.42     23.67 o 
   2  19   1      216.36      222.82     43.33 o 
   3  19   1       86.43      115.72     28.08 o 
   4  19   1      146.14      155.91     20.34 o 
  -2  20   1      109.79      100.15     21.69 o 
  -1  20   1        8.57       11.46     22.37 o 
   0  20   1        1.54      -10.25     31.74 o 
   1  20   1       19.18       28.91     24.41 o 
   2  20   1       58.85       73.02     26.08 o 
 -14   0   2        3.42        6.57     41.33 o 
 -13   0   2       25.57       82.41     35.94 o 
 -12   0   2      137.05      178.75     38.21 o 
 -11   0   2       77.51       64.21     32.13 o 
 -10   0   2      475.29      529.98     27.58 o 
  -9   0   2      879.90      884.63     32.54 o 
  -8   0   2     1694.65     1820.46     29.67 o 
  -7   0   2      885.17      803.80     17.14 o 
  -6   0   2      460.08      493.24     12.57 o 
  -5   0   2     1246.95     1015.15     15.27 o 
  -4   0   2     2597.93     2697.90     29.97 o 
  -3   0   2      416.23      320.94      8.28 o 
  -2   0   2    12258.83    11549.81    118.45 o 
  -1   0   2     9282.80    10195.67    113.00 o 
   0   0   2    27227.56    23889.79    740.28 o 
   1   0   2     3872.92     3844.49     53.99 o 
   2   0   2    49640.31    48168.55    598.02 o 
   3   0   2     7373.76     8911.68    163.79 o 
   4   0   2      217.44      346.79     17.79 o 
   5   0   2      301.60      160.16     14.20 o 
   6   0   2      225.47      145.03     13.32 o 
   7   0   2      116.18      103.27     14.16 o 
   8   0   2       57.99       86.95     15.90 o 
   9   0   2      111.44      103.36     37.79 o 
  10   0   2      581.84      617.03     53.41 o 
  11   0   2      737.04      795.00     36.99 o 
  12   0   2      230.21      206.78     37.77 o 
  13   0   2        7.39       -9.89     41.52 o 
  14   0   2      304.28      300.75     52.60 o 
 -14   1   2        0.06      -25.75     37.96 o 
 -13   1   2      164.08      162.33     29.08 o 
 -12   1   2      159.03      149.27     26.69 o 
 -11   1   2       21.49      -14.42     21.34 o 
 -10   1   2        8.31        7.48     14.57 o 
  -9   1   2      104.71       94.62     12.45 o 
  -8   1   2      129.61      144.51      7.82 o 
  -7   1   2      203.34      228.17      8.14 o 
  -6   1   2      824.06      714.66     12.12 o 
  -5   1   2        2.74        0.40      3.42 o 
  -4   1   2      764.43      682.98     14.83 o 
  -3   1   2     2534.73     2580.61     23.90 o 
  -2   1   2      486.01      495.96      4.53 o 
  -1   1   2      462.00      592.43      5.23 o 
   0   1   2     1828.48     2300.76     19.48 o 
   1   1   2    19943.92    21428.18    197.29 o 
   2   1   2    21642.33    25392.11    234.77 o 
   3   1   2    12243.75    14729.93    136.66 o 
   4   1   2     2809.32     3067.77     34.05 o 
   5   1   2       11.83       -1.43      4.03 o 
   6   1   2      596.29      530.64     15.52 o 
   7   1   2      851.64      835.60     20.79 o 
   8   1   2        9.99       -5.49      8.30 o 
   9   1   2       86.42       96.98     10.73 o 
  10   1   2       88.53       76.33     11.95 o 
  11   1   2      117.78      107.43     16.42 o 
  12   1   2       39.04       17.59     25.16 o 
  13   1   2        2.60      -28.28     28.28 o 
  14   1   2        1.80      -28.91     31.84 o 
 -14   2   2        4.90       28.79     30.49 o 
 -13   2   2        0.88      -18.74     25.54 o 
 -12   2   2       10.36       27.93     24.49 o 
 -11   2   2       87.30       62.48     17.79 o 
 -10   2   2      894.03      922.48     29.84 o 
  -9   2   2      381.65      342.56     15.81 o 
  -8   2   2      516.03      569.90     13.60 o 
  -7   2   2      334.13      309.36     14.73 o 
  -6   2   2       49.63      109.15      6.10 o 
  -5   2   2     3962.09     4107.50     45.27 o 
  -4   2   2      601.83      649.47     14.16 o 
  -3   2   2     1568.34     1509.51     12.80 o 
  -2   2   2    21640.03    22178.83    154.92 o 
  -1   2   2     7019.25     8120.66     69.99 o 
   0   2   2      487.37      883.14      7.45 o 
   1   2   2    12720.26    13157.99    128.40 o 
   2   2   2    37569.42    38169.23    329.82 o 
   3   2   2     6627.88     7048.29     69.46 o 
   4   2   2      249.98      330.98      7.13 o 
   5   2   2     2708.32     2699.82     32.61 o 
   6   2   2       36.86       46.18      5.96 o 
   7   2   2       86.33       90.26      9.68 o 
   8   2   2      153.25      184.16     10.81 o 
   9   2   2       83.10       94.19     11.08 o 
  10   2   2        4.18        3.81     11.45 o 
  11   2   2       22.29        5.43     18.60 o 
  12   2   2      180.62      132.62     22.76 o 
  13   2   2        1.50        8.03     34.41 o 
  14   2   2       60.72       85.62     33.03 o 
 -14   3   2        0.63      -24.89     40.34 o 
 -13   3   2        2.54      -12.10     26.51 o 
 -12   3   2       24.74       28.18     23.25 o 
 -11   3   2      182.19      192.25     20.67 o 
 -10   3   2       69.27       64.05     16.92 o 
  -9   3   2      451.56      518.82     14.66 o 
  -8   3   2        4.62       14.35      7.46 o 
  -7   3   2      136.09      147.75      8.81 o 
  -6   3   2     4437.37     4381.37     52.67 o 
  -5   3   2       80.49       99.54      5.14 o 
  -4   3   2     3392.35     3104.19     31.94 o 
  -3   3   2     2508.39     2406.16     21.46 o 
  -2   3   2    22120.21    22493.13    163.45 o 
  -1   3   2    35174.18    34143.78    311.28 o 
   0   3   2      106.66       85.18      2.09 o 
   1   3   2     5606.84     5427.91     50.63 o 
   2   3   2     1909.78     1805.85     19.03 o 
   3   3   2      415.36      492.19      6.32 o 
   4   3   2    10352.91    10420.89     95.83 o 
   5   3   2     3649.73     3689.37     41.17 o 
   6   3   2     5763.79     5653.84     84.53 o 
   7   3   2     2245.85     2330.29     48.78 o 
   8   3   2      964.60     1009.71     22.25 o 
   9   3   2      461.47      445.19     15.25 o 
  10   3   2      155.84      162.97     13.32 o 
  11   3   2       17.35       34.87     19.22 o 
  12   3   2        0.91       -8.48     19.91 o 
  13   3   2       14.13       19.88     27.67 o 
  14   3   2        7.59       -0.57     32.30 o 
 -14   4   2       40.41       42.02     31.31 o 
 -13   4   2       70.88       44.01     27.26 o 
 -12   4   2       19.53       15.88     23.35 o 
 -11   4   2       13.23        1.08     17.64 o 
 -10   4   2        0.17       -3.41     13.23 o 
  -9   4   2      189.64      196.01     12.06 o 
  -8   4   2        4.03       -4.44      4.44 o 
  -7   4   2        0.34        1.50      5.56 o 
  -6   4   2        3.92       -2.78      4.92 o 
  -5   4   2      285.18      301.51      9.12 o 
  -4   4   2       46.79       50.22      4.58 o 
  -3   4   2     1133.65     1263.65     12.34 o 
  -2   4   2       13.39       40.17      3.57 o 
  -1   4   2        5.22        5.78      2.62 o 
   0   4   2     7574.68     8719.98     76.42 o 
   1   4   2      909.25     1082.94     13.18 o 
   2   4   2       69.72       61.59      4.19 o 
   3   4   2       65.81      118.90      3.67 o 
   4   4   2     1460.39     1728.31     17.24 o 
   5   4   2      661.94      587.65      9.60 o 
   6   4   2      206.56      239.60      7.56 o 
   7   4   2        5.85       -2.93      7.14 o 
   8   4   2      120.79      143.18     12.03 o 
   9   4   2      265.43      248.39     13.22 o 
  10   4   2      169.32      143.43     14.72 o 
  11   4   2        6.85        6.80     19.53 o 
  12   4   2        0.96       -4.46     21.10 o 
  13   4   2       21.18        5.51     28.26 o 
  14   4   2       12.43      -32.00     32.00 o 
 -13   5   2       14.87      -15.64     25.88 o 
 -12   5   2       14.42       20.52     23.46 o 
 -11   5   2       29.18       14.14     16.05 o 
 -10   5   2      138.53      143.96     16.02 o 
  -9   5   2      286.42      329.92     17.61 o 
  -8   5   2      143.91      144.34      9.60 o 
  -7   5   2       32.56       36.26      6.59 o 
  -6   5   2     2266.06     2293.44     26.24 o 
  -5   5   2      168.48      158.49      5.81 o 
  -4   5   2    12572.79    12980.24    119.73 o 
  -3   5   2       39.28       51.19      2.71 o 
  -2   5   2     3374.84     3282.22     28.68 o 
  -1   5   2     4654.74     4135.01     33.92 o 
   0   5   2     1708.02     2177.13     20.33 o 
   1   5   2     5296.65     5003.26     49.98 o 
   2   5   2     5666.99     5759.23     53.86 o 
   3   5   2      342.71      413.26      7.31 o 
   4   5   2     1064.71      816.77      9.97 o 
   5   5   2     1882.64     1767.27     20.39 o 
   6   5   2     5872.69     5716.44     58.11 o 
   7   5   2      909.14      913.06     17.65 o 
   8   5   2      266.49      192.27     11.26 o 
   9   5   2      897.90      912.89     22.75 o 
  10   5   2       36.95       -4.14     25.13 o 
  11   5   2        8.26       37.89     19.46 o 
  12   5   2      181.46      131.13     23.20 o 
  13   5   2       10.49       13.46     23.57 o 
 -13   6   2       10.14       15.42     26.96 o 
 -12   6   2       20.87        4.89     20.83 o 
 -11   6   2       67.94       57.87     16.34 o 
 -10   6   2       89.74      100.28     14.63 o 
  -9   6   2       35.52       38.83     12.72 o 
  -8   6   2      689.26      706.25     18.01 o 
  -7   6   2      140.75      134.21      7.63 o 
  -6   6   2      634.77      589.85     13.68 o 
  -5   6   2     1019.05     1121.63     15.71 o 
  -4   6   2      105.05       97.63      4.00 o 
  -3   6   2     1095.27     1345.65     13.36 o 
  -2   6   2     1536.54     1500.89     13.84 o 
  -1   6   2      510.18      547.94      6.44 o 
   0   6   2     8173.51     8825.17     77.49 o 
   1   6   2       28.38       14.39      2.90 o 
   2   6   2     2869.10     2614.98     27.77 o 
   3   6   2     1681.50     1826.34     19.17 o 
   4   6   2      894.10      998.97     18.77 o 
   5   6   2      219.74      216.92      5.96 o 
   6   6   2      184.55      212.04      6.98 o 
   7   6   2      332.85      358.33     10.14 o 
   8   6   2      139.25      128.30     12.94 o 
   9   6   2        0.22       12.13     12.42 o 
  10   6   2      160.21      155.49     21.84 o 
  11   6   2      111.05       83.80     25.79 o 
  12   6   2        5.74      -18.26     22.27 o 
  13   6   2       10.23       10.03     25.31 o 
 -13   7   2        1.55      -18.28     28.57 o 
 -12   7   2        0.25      -20.76     20.76 o 
 -11   7   2        6.86        0.33     15.58 o 
 -10   7   2      162.07      148.75     20.51 o 
  -9   7   2      219.19      188.72     14.52 o 
  -8   7   2       56.60       53.93     12.30 o 
  -7   7   2       12.46       13.00      7.79 o 
  -6   7   2      785.55      720.44     12.01 o 
  -5   7   2      392.31      355.75      9.35 o 
  -4   7   2      385.75      328.27      6.61 o 
  -3   7   2      389.99      396.47      6.92 o 
  -2   7   2     7160.52     7894.04     74.20 o 
  -1   7   2     1483.36     1233.61     13.74 o 
   0   7   2     3527.18     4005.99     41.06 o 
   1   7   2     2789.86     2822.34     29.87 o 
   2   7   2      908.52      834.05     12.43 o 
   3   7   2     1419.27     1492.46     16.71 o 
   4   7   2     3919.75     3904.19     38.47 o 
   5   7   2      581.50      611.09     11.79 o 
   6   7   2      445.94      412.78     10.36 o 
   7   7   2      351.88      339.98     10.78 o 
   8   7   2      141.54      166.61     14.98 o 
   9   7   2      394.15      400.09     17.88 o 
  10   7   2       25.18        8.97     18.43 o 
  11   7   2        0.80       39.44     21.25 o 
  12   7   2        9.16      -16.04     22.51 o 
  13   7   2        0.16       21.88     25.96 o 
 -13   8   2       13.19       15.03     26.96 o 
 -12   8   2       46.52       34.17     21.89 o 
 -11   8   2        4.22        3.92     15.91 o 
 -10   8   2      201.46      226.11     22.24 o 
  -9   8   2       21.03        3.52     12.66 o 
  -8   8   2      142.13      134.81     10.50 o 
  -7   8   2     2502.50     2542.98     47.18 o 
  -6   8   2      679.10      674.31     12.77 o 
  -5   8   2      771.78      724.15     11.47 o 
  -4   8   2      405.19      457.25     10.64 o 
  -3   8   2      240.82      182.86      5.34 o 
  -2   8   2     2889.15     2867.26     31.33 o 
  -1   8   2      103.58      111.20      4.36 o 
   0   8   2    11216.86    11076.98    109.28 o 
   1   8   2     4235.64     4226.66     41.25 o 
   2   8   2      888.76      755.09     12.22 o 
   3   8   2     4838.29     4842.11     49.56 o 
   4   8   2     1769.55     2071.48     23.91 o 
   5   8   2      944.76      885.99     14.62 o 
   6   8   2        9.72        7.27      6.40 o 
   7   8   2       65.75       87.31     11.85 o 
   8   8   2      390.65      443.13     15.04 o 
   9   8   2      254.43      237.58     20.42 o 
  10   8   2       89.17       78.67     19.66 o 
  11   8   2       16.50       47.45     20.28 o 
  12   8   2       96.61       47.51     24.16 o 
  13   8   2       31.15       41.12     27.43 o 
 -12   9   2       35.70        4.11     16.73 o 
 -11   9   2       97.60      121.75     16.13 o 
 -10   9   2      273.85      271.12     14.82 o 
  -9   9   2      101.74      100.20     11.58 o 
  -8   9   2       32.05       34.40      9.80 o 
  -7   9   2        0.91       -4.62      7.28 o 
  -6   9   2      169.57      183.21      9.27 o 
  -5   9   2      314.72      303.98      7.50 o 
  -4   9   2     1487.94     1570.98     18.49 o 
  -3   9   2        1.47       -0.21      5.26 o 
  -2   9   2      949.23      959.64     14.05 o 
  -1   9   2       12.23       12.32      4.20 o 
   0   9   2      163.78      170.73      5.86 o 
   1   9   2     1233.48     1388.12     16.43 o 
   2   9   2       30.03       39.45      5.99 o 
   3   9   2        0.29       -0.30      3.18 o 
   4   9   2       30.69       30.72      5.58 o 
   5   9   2     1249.18     1261.10     17.48 o 
   6   9   2       58.51       49.42      7.50 o 
   7   9   2      603.42      617.10     16.41 o 
   8   9   2       34.71       37.79     10.27 o 
   9   9   2        0.58      -17.58     17.58 o 
  10   9   2       11.67       34.06     22.52 o 
  11   9   2        7.94       -2.70     25.78 o 
  12   9   2        0.70       -6.65     23.89 o 
 -12  10   2       57.77       57.17     16.95 o 
 -11  10   2        5.77       19.86     19.87 o 
 -10  10   2       48.01       54.05     12.38 o 
  -9  10   2      117.32      100.28     11.57 o 
  -8  10   2      122.74      145.36     10.68 o 
  -7  10   2      699.61      701.41     18.65 o 
  -6  10   2      129.43      123.79      6.70 o 
  -5  10   2     1827.38     1806.84     27.87 o 
  -4  10   2     1180.68     1180.47     17.97 o 
  -3  10   2      501.43      488.70     11.33 o 
  -2  10   2      210.87      191.62      6.47 o 
  -1  10   2       85.47      103.04      5.33 o 
   0  10   2      445.74      398.70      9.18 o 
   1  10   2      549.53      555.65     10.21 o 
   2  10   2      738.14      685.30     13.37 o 
   3  10   2     2584.18     2431.71     27.71 o 
   4  10   2        3.72        7.34      5.23 o 
   5  10   2     1107.14     1117.31     17.89 o 
   6  10   2        5.31       -4.86      7.91 o 
   7  10   2       28.34       22.09      9.69 o 
   8  10   2      161.56      174.37     15.80 o 
   9  10   2      182.29      186.81     16.98 o 
  10  10   2       61.68       62.72     16.77 o 
  11  10   2        0.99       -5.60     20.31 o 
  12  10   2        2.59      -21.89     21.89 o 
 -12  11   2       49.61       41.29     15.08 o 
 -11  11   2        3.62        2.35     12.15 o 
 -10  11   2        7.75       -1.24     18.74 o 
  -9  11   2       32.25       42.97     16.37 o 
  -8  11   2      198.38      202.33     15.33 o 
  -7  11   2       93.92       94.05     11.53 o 
  -6  11   2      129.47      171.31     12.64 o 
  -5  11   2       69.00       66.84      8.25 o 
  -4  11   2     2763.07     2789.93     36.32 o 
  -3  11   2     1649.20     1538.49     24.71 o 
  -2  11   2     1803.16     1816.22     21.82 o 
  -1  11   2       18.17       11.37      7.42 o 
   0  11   2      134.34      163.45      6.90 o 
   1  11   2      116.21      126.85      6.49 o 
   2  11   2     1369.98     1260.22     23.31 o 
   3  11   2      482.73      460.04     13.96 o 
   4  11   2     3032.19     2966.51     38.48 o 
   5  11   2       29.62       13.77      8.06 o 
   6  11   2      175.05      191.10     10.43 o 
   7  11   2      290.28      287.06     15.64 o 
   8  11   2      270.58      249.48     21.85 o 
   9  11   2      197.83      189.33     19.88 o 
  10  11   2       34.09        2.45     24.60 o 
  11  11   2       14.29        8.57     19.72 o 
  12  11   2       13.47       32.97     44.64 o 
 -11  12   2        0.08       -5.04     22.75 o 
 -10  12   2       24.93       33.20     18.60 o 
  -9  12   2        1.37        2.21     16.46 o 
  -8  12   2        1.52       -0.33     18.79 o 
  -7  12   2        9.05      -11.54     11.54 o 
  -6  12   2      150.59      151.45     12.59 o 
  -5  12   2      154.83      156.41     10.63 o 
  -4  12   2      249.88      261.84      9.64 o 
  -3  12   2       41.12       43.03      7.12 o 
  -2  12   2      785.49      762.00     15.13 o 
  -1  12   2     1240.40     1162.49     25.32 o 
   0  12   2        4.08       -7.00      7.00 o 
   1  12   2       32.79       54.24      8.95 o 
   2  12   2       95.01       98.99      9.38 o 
   3  12   2       62.45       58.17      8.72 o 
   4  12   2      260.23      261.58     11.64 o 
   5  12   2       44.60       47.32      9.89 o 
   6  12   2      104.66      126.40     13.94 o 
   7  12   2      150.62      173.00     26.44 o 
   8  12   2      132.10      130.19     17.71 o 
   9  12   2      143.84      164.01     32.72 o 
  10  12   2        9.59       28.94     19.63 o 
  11  12   2       12.45       -2.57     20.94 o 
 -11  13   2       11.83       16.26     44.76 o 
 -10  13   2       25.78       16.68     46.99 o 
  -9  13   2       12.13        1.51     17.69 o 
  -8  13   2      124.55      145.16     17.72 o 
  -7  13   2      128.71      123.86     20.89 o 
  -6  13   2      439.88      448.57     14.66 o 
  -5  13   2      101.58       92.35      8.30 o 
  -4  13   2      132.93      164.01      9.03 o 
  -3  13   2     1221.06     1152.73     20.15 o 
  -2  13   2      787.56      759.91     16.45 o 
  -1  13   2     3274.00     3248.84     51.74 o 
   0  13   2      316.60      334.16     11.63 o 
   1  13   2      316.14      295.42     13.05 o 
   2  13   2      540.14      481.60     15.21 o 
   3  13   2      484.23      540.46     14.67 o 
   4  13   2      686.66      681.88     16.86 o 
   5  13   2       17.40       19.21     12.63 o 
   6  13   2      227.30      263.89     22.20 o 
   7  13   2      515.23      504.81     28.08 o 
   8  13   2      107.77      117.17     18.34 o 
   9  13   2       27.91       38.31     18.99 o 
  10  13   2       68.20       79.62     22.69 o 
 -10  14   2       10.42       68.42     45.08 o 
  -9  14   2        2.60      -28.97     45.08 o 
  -8  14   2      114.18       67.62     43.45 o 
  -7  14   2        3.62        4.15     37.96 o 
  -6  14   2       54.08       64.93     22.00 o 
  -5  14   2       37.11       34.65     10.69 o 
  -4  14   2      556.49      528.19     15.63 o 
  -3  14   2        8.97        4.42     11.12 o 
  -2  14   2      142.25      151.75     10.58 o 
  -1  14   2       56.29       86.26     13.81 o 
   0  14   2      412.00      360.23     14.26 o 
   1  14   2      305.88      295.61     13.98 o 
   2  14   2      566.83      565.44     17.62 o 
   3  14   2      116.16      135.32     13.30 o 
   4  14   2      379.09      396.00     21.52 o 
   5  14   2        2.69       -3.80     12.97 o 
   6  14   2       13.40        1.66     15.95 o 
   7  14   2       15.32       23.31     16.59 o 
   8  14   2       19.73       17.29     17.76 o 
   9  14   2      135.51      110.02     21.33 o 
  10  14   2       12.45       32.90     20.09 o 
  -9  15   2       17.75       51.41     49.14 o 
  -8  15   2       45.77       86.11     41.87 o 
  -7  15   2       29.07       48.64     42.86 o 
  -6  15   2       29.63       -9.69     37.77 o 
  -5  15   2        1.76       -3.06     20.54 o 
  -4  15   2       45.32       45.80     11.29 o 
  -3  15   2      318.57      294.40     12.61 o 
  -2  15   2       37.01       25.07     13.79 o 
  -1  15   2      306.17      296.20     17.60 o 
   0  15   2      247.53      242.49     17.78 o 
   1  15   2     1483.25     1440.38     31.30 o 
   2  15   2      235.51      259.32     16.85 o 
   3  15   2      386.06      415.62     17.71 o 
   4  15   2      299.73      292.86     19.45 o 
   5  15   2      173.67      176.72     17.59 o 
   6  15   2        3.74       -6.00     16.62 o 
   7  15   2       24.58       44.39     18.10 o 
   8  15   2        0.63       -5.94     20.15 o 
   9  15   2       97.96      129.82     19.65 o 
  -8  16   2      162.95      201.24     50.47 o 
  -7  16   2       16.71       47.75     45.33 o 
  -6  16   2       17.25       43.35     37.27 o 
  -5  16   2       48.53       29.86     38.61 o 
  -4  16   2       75.09       48.41     22.37 o 
  -3  16   2       51.50       31.57     12.99 o 
  -2  16   2      429.66      431.13     29.95 o 
  -1  16   2        7.10        6.61     14.93 o 
   0  16   2      387.47      399.78     24.26 o 
   1  16   2      159.38      159.33     21.05 o 
   2  16   2       96.65       79.39     26.22 o 
   3  16   2      540.54      561.05     30.52 o 
   4  16   2       25.09       21.99     16.12 o 
   5  16   2      171.38      196.98     36.77 o 
   6  16   2       22.02        4.68     17.22 o 
   7  16   2        0.66       -5.62     17.15 o 
   8  16   2       63.08       87.09     18.85 o 
  -7  17   2        8.66      -44.39     44.39 o 
  -6  17   2        0.40      -12.51     42.31 o 
  -5  17   2      156.40       76.92     42.71 o 
  -4  17   2       95.07       86.36     39.15 o 
  -3  17   2       30.60       10.66     12.08 o 
  -2  17   2       48.47       40.46     15.08 o 
  -1  17   2       33.46       16.97     16.32 o 
   0  17   2       77.15       90.09     17.54 o 
   1  17   2      179.74      192.06     23.51 o 
   2  17   2       10.05       -0.77     20.51 o 
   3  17   2      233.50      232.75     25.07 o 
   4  17   2        1.11      -14.06     16.79 o 
   5  17   2      148.10      184.55     18.90 o 
   6  17   2        1.74       -5.54     16.87 o 
   7  17   2        3.26        6.22     17.46 o 
  -6  18   2       11.55       58.23     46.62 o 
  -5  18   2       28.20        8.95     42.86 o 
  -4  18   2       10.51       53.24     41.33 o 
  -3  18   2      193.50      166.99     41.97 o 
  -2  18   2      174.20      181.38     16.72 o 
  -1  18   2       38.19       23.42     19.69 o 
   0  18   2      187.62      248.59     20.49 o 
   1  18   2       39.16       34.29     18.42 o 
   2  18   2        2.40       10.00     22.47 o 
   3  18   2       38.25       56.11     23.87 o 
   4  18   2       11.15       24.80     42.78 o 
   5  18   2      140.23      153.77     27.49 o 
   6  18   2       95.45      119.33     31.96 o 
  -4  19   2       84.80        9.94     41.57 o 
  -3  19   2        6.90      -17.45     38.61 o 
  -2  19   2       59.85       38.49     15.08 o 
  -1  19   2       76.51       61.74     20.14 o 
   0  19   2        1.47        2.44     21.84 o 
   1  19   2       90.63       74.86     19.72 o 
   2  19   2       19.84       30.79     19.86 o 
   3  19   2        7.92      -24.19     24.19 o 
   4  19   2        5.12        4.50     25.10 o 
  -1  20   2       14.27       24.91     19.28 o 
   0  20   2        0.63        8.68     39.65 o 
   1  20   2        1.10      -11.34     23.51 o 
 -14   1   3        1.39      -13.61     49.80 o 
 -13   1   3       58.73       24.60     27.75 o 
 -12   1   3      107.33      119.01     24.50 o 
 -11   1   3       89.26       89.98     35.17 o 
 -10   1   3      160.62      149.38     16.90 o 
  -9   1   3       51.74       34.84     10.81 o 
  -8   1   3      179.50      190.03      9.58 o 
  -7   1   3     2450.19     2400.90     24.72 o 
  -6   1   3     1997.66     2288.63     25.66 o 
  -5   1   3     3749.96     3367.09     42.08 o 
  -4   1   3     3655.90     3731.49     35.73 o 
  -3   1   3     1549.14     1317.37     12.41 o 
  -2   1   3    24851.92    24183.94    163.13 o 
  -1   1   3     8741.37     9721.26     70.85 o 
   0   1   3    21743.69    21800.03    187.41 o 
   1   1   3     3597.04     4803.97     45.11 o 
   2   1   3    10208.66    13130.21    121.16 o 
   3   1   3    35698.88    37994.47    442.67 o 
   4   1   3      589.00      532.62     10.67 o 
   5   1   3     1753.93     1619.78     21.67 o 
   6   1   3     2482.31     2420.07     34.70 o 
   7   1   3     1958.99     1864.77     29.14 o 
   8   1   3     1931.11     1898.06     30.82 o 
   9   1   3        6.97       15.19     10.13 o 
  10   1   3      145.28      147.68     16.38 o 
  11   1   3       21.17        3.76     19.54 o 
  12   1   3       39.08       39.15     25.31 o 
  13   1   3       43.92       55.92     29.05 o 
  14   1   3        1.96        7.04     31.35 o 
 -14   2   3        6.90       23.50     30.67 o 
 -13   2   3        4.90      -25.88     25.88 o 
 -12   2   3        6.57      -21.83     21.83 o 
 -11   2   3        5.88      -12.79     20.12 o 
 -10   2   3      365.99      339.19     21.60 o 
  -9   2   3      496.63      502.08     19.70 o 
  -8   2   3      637.87      629.10     15.02 o 
  -7   2   3      283.89      325.66      7.94 o 
  -6   2   3     1636.78     1504.93     18.59 o 
  -5   2   3       87.54       64.61      5.50 o 
  -4   2   3     2802.38     2635.04     23.61 o 
  -3   2   3     1144.08     1111.18      9.97 o 
  -2   2   3       10.07       25.87      2.15 o 
  -1   2   3       91.72       58.67      2.71 o 
   0   2   3     6056.14     6110.31     46.76 o 
   1   2   3    10244.89    10270.64     90.02 o 
   2   2   3     5952.62     6418.27     56.65 o 
   3   2   3     6892.15     7578.36     74.63 o 
   4   2   3     6073.71     6256.21     75.38 o 
   5   2   3      397.17      494.86     10.15 o 
   6   2   3      323.08      283.56      9.95 o 
   7   2   3       45.07       52.09      7.87 o 
   8   2   3      180.56      162.12     10.67 o 
   9   2   3       11.24        6.43      9.97 o 
  10   2   3      307.92      325.88     34.56 o 
  11   2   3       41.67       60.22     39.82 o 
  12   2   3       75.59       87.43     29.14 o 
  13   2   3        0.45        1.96     33.89 o 
  14   2   3       76.78       52.84     52.60 o 
 -14   3   3       63.56       91.75     32.08 o 
 -13   3   3       50.80       60.07     28.39 o 
 -12   3   3      424.03      398.29     46.29 o 
 -11   3   3      111.45      121.89     21.87 o 
 -10   3   3        8.38       -2.62     12.79 o 
  -9   3   3      195.10      189.59     15.75 o 
  -8   3   3        7.58        8.81      3.38 o 
  -7   3   3        4.17        0.77      4.08 o 
  -6   3   3       40.77       49.06      4.76 o 
  -5   3   3     2719.75     2804.11     28.11 o 
  -4   3   3     6128.15     6740.66     59.82 o 
  -3   3   3     1225.17     1266.31     12.15 o 
  -2   3   3      175.76      279.23      9.61 o 
  -1   3   3     1009.04     1138.57     12.84 o 
   0   3   3     1262.58     1229.07     10.42 o 
   1   3   3     5963.88     6238.82     55.16 o 
   2   3   3     3877.96     4573.61     46.02 o 
   3   3   3     1341.80     1365.41     15.85 o 
   4   3   3      651.00      752.46     10.64 o 
   5   3   3       10.59       47.34      6.04 o 
   6   3   3     1271.64     1245.71     19.01 o 
   7   3   3        7.58       19.46      7.99 o 
   8   3   3      968.25      956.00     20.65 o 
   9   3   3        1.37        4.83     10.70 o 
  10   3   3       70.67       75.89     15.34 o 
  11   3   3       88.16       63.48     41.48 o 
  12   3   3        5.18        5.84     20.70 o 
  13   3   3        2.97      -15.28     27.95 o 
  14   3   3        2.04      -32.09     32.20 o 
 -14   4   3       65.46       90.16     43.18 o 
 -13   4   3       23.92       15.79     27.83 o 
 -12   4   3       10.13        5.12     23.87 o 
 -11   4   3      166.23      133.51     17.75 o 
 -10   4   3        3.10        6.89     13.20 o 
  -9   4   3       49.90       60.91     12.34 o 
  -8   4   3     1674.48     1650.34     19.58 o 
  -7   4   3     1059.60     1066.98     14.05 o 
  -6   4   3     1174.10     1013.29     12.69 o 
  -5   4   3      221.66      319.99      6.38 o 
  -4   4   3     1557.24     1368.32     13.52 o 
  -3   4   3       69.65      111.38      5.64 o 
  -2   4   3       81.14      127.40      4.28 o 
  -1   4   3    23236.40    22727.23    229.42 o 
   0   4   3       23.35        8.63      2.35 o 
   1   4   3     4687.04     4239.81     42.60 o 
   2   4   3    10530.62    10286.65    101.32 o 
   3   4   3     1402.67     1578.99     20.61 o 
   4   4   3     4220.78     4028.23     46.54 o 
   5   4   3     1323.12     1540.69     19.92 o 
   6   4   3     1889.28     1695.36     25.25 o 
   7   4   3       16.77       23.45      8.55 o 
   8   4   3       55.44       69.06     10.22 o 
   9   4   3      888.00      938.16     22.73 o 
  10   4   3       66.28       59.58     17.30 o 
  11   4   3      227.08      201.94     21.49 o 
  12   4   3       66.92       77.14     22.57 o 
  13   4   3       13.11       -5.84     23.07 o 
 -13   5   3       86.69      124.12     29.72 o 
 -12   5   3       18.54        8.69     23.59 o 
 -11   5   3       17.28       11.09     15.58 o 
 -10   5   3       19.02       18.02     13.48 o 
  -9   5   3       72.26       65.73     11.17 o 
  -8   5   3      103.70      109.51      8.85 o 
  -7   5   3        0.87        0.29      5.16 o 
  -6   5   3       17.03       16.16      4.76 o 
  -5   5   3       46.27       79.61      4.42 o 
  -4   5   3     2415.97     2634.64     25.04 o 
  -3   5   3     4168.76     4684.37     50.76 o 
  -2   5   3       10.43        5.53      2.62 o 
  -1   5   3      928.12      995.93     11.32 o 
   0   5   3     1390.10     1720.83     16.70 o 
   1   5   3       92.21       86.51      3.56 o 
   2   5   3      537.68      703.32      8.89 o 
   3   5   3      296.87      286.07      5.95 o 
   4   5   3      551.55      510.89      8.71 o 
   5   5   3     1857.65     1978.60     25.51 o 
   6   5   3     1813.42     1791.21     23.31 o 
   7   5   3      113.67      135.58      8.85 o 
   8   5   3       66.48       74.66     10.05 o 
   9   5   3       60.38       58.82     12.45 o 
  10   5   3      192.46      155.72     19.24 o 
  11   5   3       97.67       31.64     20.44 o 
  12   5   3        1.24      -23.01     30.51 o 
  13   5   3        4.33      -17.37     23.98 o 
 -13   6   3       34.39       37.59     27.99 o 
 -12   6   3       11.22       19.86     20.01 o 
 -11   6   3      170.44      205.24     18.00 o 
 -10   6   3        1.49       -7.09     15.84 o 
  -9   6   3       72.96       95.98     10.97 o 
  -8   6   3     1421.39     1373.06     20.47 o 
  -7   6   3      229.80      234.28      7.84 o 
  -6   6   3     1265.97     1262.61     16.50 o 
  -5   6   3       21.21       22.48      3.54 o 
  -4   6   3     2019.67     1882.09     23.16 o 
  -3   6   3     1014.48      772.73     11.98 o 
  -2   6   3      694.93     1033.00     12.80 o 
  -1   6   3     4954.33     5042.61     47.92 o 
   0   6   3      140.33      133.89      3.69 o 
   1   6   3     4939.90     5032.72     47.80 o 
   2   6   3      678.95      498.98     10.72 o 
   3   6   3     1415.67     1416.25     17.05 o 
   4   6   3     5178.90     5110.78     55.78 o 
   5   6   3       43.87       55.00      7.46 o 
   6   6   3      557.74      533.87     13.10 o 
   7   6   3      110.38      141.34      8.38 o 
   8   6   3      113.61       97.38     10.93 o 
   9   6   3      186.46      191.95     14.73 o 
  10   6   3       76.01       84.28     19.89 o 
  11   6   3      132.56      149.04     21.72 o 
  12   6   3        4.15       -3.14     22.08 o 
  13   6   3        4.88       -1.76     24.69 o 
 -13   7   3       12.48        6.51     39.72 o 
 -12   7   3       47.43       53.60     18.21 o 
 -11   7   3       67.88       71.98     16.24 o 
 -10   7   3      310.88      335.22     23.94 o 
  -9   7   3       86.23       77.93     10.65 o 
  -8   7   3      632.10      642.76     13.76 o 
  -7   7   3      149.21      178.21     14.09 o 
  -6   7   3      431.24      446.99     10.88 o 
  -5   7   3     1337.85     1302.50     17.54 o 
  -4   7   3      917.16      847.68     12.03 o 
  -3   7   3    10029.38    10036.72    106.19 o 
  -2   7   3     5484.38     5397.54     58.58 o 
  -1   7   3        1.36       -0.62      2.86 o 
   0   7   3     1887.73     1688.58     19.08 o 
   1   7   3     1489.90     1575.95     18.28 o 
   2   7   3     2558.68     2831.09     30.48 o 
   3   7   3      225.83      150.63      5.05 o 
   4   7   3     2208.79     2174.59     29.81 o 
   5   7   3     2133.74     2055.35     24.14 o 
   6   7   3     2084.79     2026.51     37.24 o 
   7   7   3      346.83      338.39     15.14 o 
   8   7   3      855.94      891.33     32.95 o 
   9   7   3      114.41      106.37     16.14 o 
  10   7   3       59.65       87.28     19.74 o 
  11   7   3       53.86       75.31     22.41 o 
  12   7   3        3.12        6.74     45.23 o 
  13   7   3        9.28       17.57     25.28 o 
 -13   8   3        5.46      -27.49     27.49 o 
 -12   8   3        6.46        1.98     17.80 o 
 -11   8   3      107.61      113.37     17.32 o 
 -10   8   3       39.82       55.31     14.93 o 
  -9   8   3       63.30       69.72      9.08 o 
  -8   8   3      178.70      186.18      8.69 o 
  -7   8   3      371.58      378.36      9.66 o 
  -6   8   3       26.14       26.79      6.81 o 
  -5   8   3      664.68      635.88     11.46 o 
  -4   8   3      342.40      298.61      7.64 o 
  -3   8   3       82.95       69.31      5.83 o 
  -2   8   3      442.89      450.86     11.46 o 
  -1   8   3      252.05      313.66      6.61 o 
   0   8   3       27.52       34.83      4.14 o 
   1   8   3       53.38       79.79      6.04 o 
   2   8   3        0.42        3.49      4.13 o 
   3   8   3       23.67       31.18      4.52 o 
   4   8   3       67.76       93.74      5.30 o 
   5   8   3       17.34       26.16      6.68 o 
   6   8   3       94.75      105.06      8.26 o 
   7   8   3      556.31      484.97     14.64 o 
   8   8   3      634.42      602.26     24.13 o 
   9   8   3       36.02       53.17     18.37 o 
  10   8   3       46.94       20.98     19.26 o 
  11   8   3      135.35      143.92     22.24 o 
  12   8   3       74.38       52.35     24.30 o 
  13   8   3        1.60        4.09     26.79 o 
 -12   9   3       11.89       -2.91     15.55 o 
 -11   9   3       32.54       22.32     13.04 o 
 -10   9   3      444.28      474.54     16.73 o 
  -9   9   3      128.48      116.98     10.80 o 
  -8   9   3       99.72      102.74      8.88 o 
  -7   9   3       40.08       57.68      8.90 o 
  -6   9   3      160.95      162.19      8.66 o 
  -5   9   3     2272.34     2165.32     28.92 o 
  -4   9   3      270.17      239.56     13.49 o 
  -3   9   3     1477.85     1481.36     22.94 o 
  -2   9   3     4540.69     4367.06     48.94 o 
  -1   9   3       14.15       20.47      4.30 o 
   0   9   3     4591.14     4339.86     45.09 o 
   1   9   3      332.15      280.97      7.23 o 
   2   9   3      647.17      639.77     10.69 o 
   3   9   3     1063.44      843.46     11.49 o 
   4   9   3        0.35        3.89      4.98 o 
   5   9   3     1136.89     1055.00     15.70 o 
   6   9   3     1857.96     1854.23     25.01 o 
   7   9   3       99.02      100.61     10.34 o 
   8   9   3      418.38      435.60     22.08 o 
   9   9   3       22.10      -13.00     20.88 o 
  10   9   3      141.24      155.19     22.04 o 
  11   9   3       40.93       42.46     23.52 o 
  12   9   3      130.78      161.91     30.33 o 
 -12  10   3        8.88       22.24     25.72 o 
 -11  10   3        2.70        4.54     14.34 o 
 -10  10   3       18.25       15.02     15.28 o 
  -9  10   3      183.44      188.77     16.15 o 
  -8  10   3      143.19      126.04     12.64 o 
  -7  10   3       33.70       28.05      8.60 o 
  -6  10   3      442.88      410.85     11.72 o 
  -5  10   3      460.81      475.72     19.04 o 
  -4  10   3       53.92       51.39      9.99 o 
  -3  10   3      285.12      277.20     12.96 o 
  -2  10   3      208.32      169.64      5.86 o 
  -1  10   3       80.39       97.80      5.44 o 
   0  10   3     1626.57     1544.18     19.23 o 
   1  10   3     1767.77     1756.89     20.31 o 
   2  10   3     2589.44     2620.50     28.06 o 
   3  10   3     1287.17     1327.32     16.72 o 
   4  10   3      469.52      460.74      9.90 o 
   5  10   3      389.25      401.66     10.69 o 
   6  10   3      185.92      169.56      9.29 o 
   7  10   3      150.22      132.75     21.21 o 
   8  10   3       20.81       15.16     14.43 o 
   9  10   3        5.13       16.40     17.62 o 
  10  10   3      125.58      124.19     20.58 o 
  11  10   3       86.68       50.47     22.11 o 
  12  10   3        1.73      -26.84     29.38 o 
 -12  11   3        3.71       12.82     23.73 o 
 -11  11   3        2.02       11.34     19.65 o 
 -10  11   3       12.79       21.13     15.18 o 
  -9  11   3       79.76       94.72     15.42 o 
  -8  11   3        7.66       13.84     13.23 o 
  -7  11   3      986.92      977.18     23.06 o 
  -6  11   3      153.17      174.54     17.47 o 
  -5  11   3       49.35       53.48     22.13 o 
  -4  11   3      252.96      236.28     12.70 o 
  -3  11   3     1276.13     1188.46     25.79 o 
  -2  11   3      714.42      678.04     13.41 o 
  -1  11   3     1173.65     1137.54     15.90 o 
   0  11   3     3259.81     3201.90     35.15 o 
   1  11   3      135.07      120.64      6.55 o 
   2  11   3     1240.41     1214.88     16.71 o 
   3  11   3      368.42      337.27      9.13 o 
   4  11   3       71.19       57.10      7.49 o 
   5  11   3     1090.09     1115.64     24.34 o 
   6  11   3      106.75      123.21     13.47 o 
   7  11   3      103.55       84.91     15.99 o 
   8  11   3       19.01        8.75     17.10 o 
   9  11   3       52.92       42.59     18.02 o 
  10  11   3       26.55       36.28     19.68 o 
  11  11   3       18.69        7.87     21.43 o 
 -11  12   3       13.75       43.68     25.35 o 
 -10  12   3       65.06       42.41     21.39 o 
  -9  12   3      158.41      158.65     21.50 o 
  -8  12   3      136.44      165.47     20.38 o 
  -7  12   3      193.82      254.49     25.48 o 
  -6  12   3      636.75      755.29     27.52 o 
  -5  12   3       47.30       31.90     14.56 o 
  -4  12   3      515.87      484.96     29.08 o 
  -3  12   3      141.59      137.57     11.88 o 
  -2  12   3      413.49      392.04     10.78 o 
  -1  12   3     1108.01     1043.16     18.32 o 
   0  12   3     1213.99     1106.48     19.08 o 
   1  12   3     2686.04     2625.35     32.84 o 
   2  12   3     1054.61     1072.87     18.19 o 
   3  12   3      472.24      477.67     12.57 o 
   4  12   3      412.30      393.09     12.17 o 
   5  12   3       17.79        4.33     10.45 o 
   6  12   3      509.99      554.95     19.48 o 
   7  12   3      166.29      202.04     18.86 o 
   8  12   3        0.39       -2.17     17.62 o 
   9  12   3       78.42       97.17     19.76 o 
  10  12   3       47.70       54.52     20.73 o 
  11  12   3        1.18       -0.99     29.38 o 
 -10  13   3        0.37       30.06     42.66 o 
  -9  13   3       79.43       61.35     40.44 o 
  -8  13   3        0.23       -8.08     39.69 o 
  -7  13   3        2.87        3.87     18.13 o 
  -6  13   3      115.80      127.12     18.00 o 
  -5  13   3       32.24       36.71     15.78 o 
  -4  13   3       88.88       63.42     12.22 o 
  -3  13   3        0.41       -9.71     10.44 o 
  -2  13   3      228.60      230.57      9.50 o 
  -1  13   3      263.95      272.42     14.29 o 
   0  13   3       94.82       87.91      9.20 o 
   1  13   3      531.25      496.53     13.73 o 
   2  13   3       73.65       82.39     10.94 o 
   3  13   3      376.81      373.62     12.46 o 
   4  13   3     1010.83      974.00     22.66 o 
   5  13   3        4.88      -11.19     11.19 o 
   6  13   3      109.22      115.98     13.41 o 
   7  13   3        1.59        7.30     16.98 o 
   8  13   3      164.27      177.92     20.56 o 
   9  13   3        0.37       13.85     21.80 o 
  10  13   3        5.09        7.91     20.67 o 
 -10  14   3        3.06      -43.70     43.70 o 
  -9  14   3       22.51       30.15     40.78 o 
  -8  14   3       41.84        3.61     42.17 o 
  -7  14   3       52.06       62.08     22.80 o 
  -6  14   3      245.71      264.09     25.45 o 
  -5  14   3        3.07      -19.38     19.38 o 
  -4  14   3      261.99      265.66     24.32 o 
  -3  14   3      219.94      249.10     20.56 o 
  -2  14   3       21.53       39.61      8.45 o 
  -1  14   3      248.88      265.80     11.34 o 
   0  14   3       18.87       21.88     10.88 o 
   1  14   3      269.42      295.52     18.59 o 
   2  14   3      303.42      294.53     14.32 o 
   3  14   3        1.68       12.90     11.68 o 
   4  14   3      326.20      289.02     14.96 o 
   5  14   3      187.07      220.11     19.80 o 
   6  14   3      532.63      532.41     23.97 o 
   7  14   3       21.80       47.00     15.61 o 
   8  14   3      116.97      129.50     27.30 o 
   9  14   3       10.57       12.13     20.34 o 
  10  14   3        0.23       38.43     51.81 o 
  -9  15   3       35.44      -16.51     47.51 o 
  -8  15   3        1.94      -37.22     43.80 o 
  -7  15   3        8.45      -13.79     40.04 o 
  -6  15   3       10.76       -3.57     27.88 o 
  -5  15   3      169.79      149.06     25.11 o 
  -4  15   3      243.93      216.03     24.27 o 
  -3  15   3      144.15      185.03     21.62 o 
  -2  15   3      124.19      137.72     18.65 o 
  -1  15   3       72.69       74.89     17.50 o 
   0  15   3      263.79      241.38     15.18 o 
   1  15   3       30.49       38.72     13.15 o 
   2  15   3       55.64       76.52     14.20 o 
   3  15   3       45.20       72.92     14.25 o 
   4  15   3      218.52      200.82     16.48 o 
   5  15   3       36.67       69.62     17.96 o 
   6  15   3      190.71      199.31     20.32 o 
   7  15   3      148.69      140.01     20.78 o 
   8  15   3       29.93       38.42     19.91 o 
   9  15   3        4.52        0.78     20.55 o 
  -8  16   3        1.02      -23.43     48.10 o 
  -7  16   3       32.38       65.70     41.18 o 
  -6  16   3       25.82       87.94     42.51 o 
  -5  16   3      285.26      263.81     27.34 o 
  -4  16   3        5.64        2.56     23.02 o 
  -3  16   3      234.31      252.26     21.91 o 
  -2  16   3      337.63      305.90     13.98 o 
  -1  16   3       42.38       46.99     16.34 o 
   0  16   3       18.08       15.46     26.17 o 
   1  16   3       56.99       65.44     19.62 o 
   2  16   3      159.54      115.67     17.65 o 
   3  16   3      164.30      161.40     28.84 o 
   4  16   3        5.84       -8.21     23.56 o 
   5  16   3       24.25       25.02     17.99 o 
   6  16   3       53.73       73.76     18.81 o 
   7  16   3      111.98      120.50     20.32 o 
   8  16   3      126.69      130.51     40.35 o 
  -7  17   3       47.07       52.79     47.95 o 
  -6  17   3       21.82       -9.24     43.85 o 
  -5  17   3      218.18      218.99     46.42 o 
  -4  17   3       48.89       18.27     23.80 o 
  -3  17   3      115.67      114.39     28.75 o 
  -2  17   3      296.55      300.10     23.32 o 
  -1  17   3        1.49        4.65     14.39 o 
   0  17   3      341.31      339.46     23.62 o 
   1  17   3      125.23      107.39     21.03 o 
   2  17   3      190.68      235.50     24.46 o 
   3  17   3      192.37      209.42     20.33 o 
   4  17   3        1.66       11.17     24.32 o 
   5  17   3      113.65      126.63     20.08 o 
   6  17   3       11.32       35.76     19.59 o 
   7  17   3       29.44       30.43     21.04 o 
  -6  18   3       34.97       96.94     47.55 o 
  -5  18   3      116.49       71.78     46.27 o 
  -4  18   3       11.12        0.35     40.83 o 
  -3  18   3       34.90       59.52     26.31 o 
  -2  18   3        7.52       38.52     25.79 o 
  -1  18   3       97.80       56.40     18.32 o 
   0  18   3       59.54       54.75     26.26 o 
   1  18   3       40.49       50.83     36.63 o 
   2  18   3       29.04       73.12     23.33 o 
   3  18   3        3.54        1.19     23.65 o 
   4  18   3       86.36      104.36     19.95 o 
   5  18   3        0.81      -18.97     18.97 o 
   6  18   3       13.44      -11.28     19.00 o 
  -4  19   3        2.76       40.88     47.21 o 
  -3  19   3       11.18      -12.95     43.55 o 
  -2  19   3       38.90       69.42     28.23 o 
  -1  19   3        7.65       36.58     41.42 o 
   0  19   3       46.29       38.53     17.70 o 
   1  19   3      223.97      212.64     21.53 o 
   2  19   3      164.05      186.05     46.62 o 
   3  19   3      192.75      190.85     35.79 o 
   4  19   3       56.59       85.32     27.20 o 
  -1  20   3       57.64      111.82     44.29 o 
   0  20   3        0.17      -17.59     17.59 o 
   1  20   3       12.14       31.34     39.00 o 
 -14   0   4        8.12       39.35     42.36 o 
 -13   0   4        6.76       53.59     38.11 o 
 -12   0   4        6.63       -1.04     33.12 o 
 -11   0   4      144.45       94.71     30.80 o 
 -10   0   4       18.44       16.51     26.79 o 
  -9   0   4     1168.00     1172.58     30.30 o 
  -8   0   4      137.30      134.84     10.01 o 
  -7   0   4      347.20      298.14     14.83 o 
  -6   0   4       45.14       27.30      6.96 o 
  -5   0   4     1490.85     1178.25     24.30 o 
  -4   0   4     1682.00     1754.85     25.93 o 
  -3   0   4     1990.53     2065.60     27.34 o 
  -2   0   4    10507.60    10367.47    183.89 o 
  -1   0   4     3530.34     4268.33     48.36 o 
   0   0   4    34347.41    33066.20    573.30 o 
   1   0   4    13928.53    14630.30    201.71 o 
   2   0   4     2867.77     3231.75     87.80 o 
   3   0   4       74.18      100.59      8.09 o 
   4   0   4      169.44      221.05     13.79 o 
   5   0   4    20624.82    21295.48    340.94 o 
   6   0   4       12.88       15.73      6.95 o 
   7   0   4      105.29       92.14      9.24 o 
   8   0   4      145.81      165.45     14.49 o 
   9   0   4       59.84       94.31     12.54 o 
  10   0   4      285.75      241.74     23.75 o 
  11   0   4      169.28      235.43     27.69 o 
  12   0   4        5.58      -26.00     38.36 o 
  13   0   4       93.16      155.52     45.43 o 
  14   0   4        5.36       38.21     48.84 o 
 -14   1   4        4.04      -28.61     28.61 o 
 -13   1   4        1.67      -18.37     26.27 o 
 -12   1   4        2.25       20.76     23.70 o 
 -11   1   4       93.37      112.75     36.36 o 
 -10   1   4       64.39       66.40     16.11 o 
  -9   1   4      146.01      143.49     12.85 o 
  -8   1   4      155.07      170.52      8.32 o 
  -7   1   4      186.78      200.46      6.61 o 
  -6   1   4      296.02      261.11      9.49 o 
  -5   1   4      427.95      460.28      8.11 o 
  -4   1   4      110.03      168.94      5.02 o 
  -3   1   4     2837.57     3006.35     23.03 o 
  -2   1   4      158.31      164.40      3.33 o 
  -1   1   4      360.88      350.86      3.77 o 
   0   1   4      103.97      116.02      3.48 o 
   1   1   4     9903.73    10802.18    105.05 o 
   2   1   4     3197.01     3791.77     43.25 o 
   3   1   4       39.11       61.16      4.82 o 
   4   1   4      168.26      318.62     35.67 o 
   5   1   4     4007.17     4232.50     55.49 o 
   6   1   4      654.85      545.87     15.73 o 
   7   1   4     1326.04     1281.04     22.39 o 
   8   1   4       13.10        5.35      8.46 o 
   9   1   4       13.54       13.77      8.04 o 
  10   1   4      110.46      125.42     16.40 o 
  11   1   4       36.17       17.13     16.69 o 
  12   1   4       13.13       20.29     22.00 o 
  13   1   4        0.34        2.95     30.75 o 
  14   1   4       10.96       15.36     32.12 o 
 -14   2   4        1.53       -4.78     30.34 o 
 -13   2   4        0.68       22.86     26.41 o 
 -12   2   4       10.16      -13.61     41.94 o 
 -11   2   4       80.37       54.29     20.92 o 
 -10   2   4      493.72      489.26     22.92 o 
  -9   2   4       49.07       35.24     11.40 o 
  -8   2   4      387.48      418.95     11.09 o 
  -7   2   4     2801.13     2755.92     32.98 o 
  -6   2   4       85.02       95.40      5.00 o 
  -5   2   4     3059.58     2988.30     28.32 o 
  -4   2   4      288.65      420.05      6.33 o 
  -3   2   4     6425.28     6516.00     48.20 o 
  -2   2   4     7824.87     7794.05     59.19 o 
  -1   2   4     4076.95     4261.57     32.96 o 
   0   2   4      471.43      394.48      4.78 o 
   1   2   4     1454.45     1348.82     14.57 o 
   2   2   4     3369.91     3510.12     41.62 o 
   3   2   4    15280.61    15771.81    154.68 o 
   4   2   4     4147.25     4990.19     58.30 o 
   5   2   4      787.26      708.36     12.62 o 
   6   2   4      842.92      939.57     15.76 o 
   7   2   4      647.53      553.96     14.74 o 
   8   2   4      266.20      276.97     11.66 o 
   9   2   4       49.66       64.18     10.70 o 
  10   2   4        3.21       10.23     15.13 o 
  11   2   4      168.12      177.85     18.85 o 
  12   2   4       78.29       80.20     21.86 o 
  13   2   4       87.29      126.77     32.18 o 
  14   2   4        2.07       33.61     33.61 o 
 -14   3   4        4.47        1.17     29.13 o 
 -13   3   4       41.72       28.18     28.00 o 
 -12   3   4        1.60      -27.91     27.91 o 
 -11   3   4      602.14      643.95     25.46 o 
 -10   3   4        0.53       12.24     14.38 o 
  -9   3   4     2093.87     2238.35     40.22 o 
  -8   3   4       66.13       48.73      6.85 o 
  -7   3   4      138.72      138.45      6.83 o 
  -6   3   4      773.12      680.48     11.27 o 
  -5   3   4     1692.47     1853.33     19.91 o 
  -4   3   4     5720.52     6094.57     51.61 o 
  -3   3   4     5874.45     5683.63     50.39 o 
  -2   3   4     1174.24     1124.59     10.95 o 
  -1   3   4    11660.46    10914.15     94.15 o 
   0   3   4       46.11       70.72      2.23 o 
   1   3   4     3205.94     3023.12     26.19 o 
   2   3   4     2951.52     3337.54     36.71 o 
   3   3   4       39.52       37.47      3.86 o 
   4   3   4       40.26      104.06      5.75 o 
   5   3   4     5571.51     5410.94     69.53 o 
   6   3   4      307.12      239.53     10.74 o 
   7   3   4     2227.90     2173.07     33.26 o 
   8   3   4      626.24      586.52     16.50 o 
   9   3   4      885.50      923.78     21.30 o 
  10   3   4       55.42       75.75     15.72 o 
  11   3   4       29.45      -18.96     18.96 o 
  12   3   4        9.55        5.07     22.84 o 
  13   3   4       39.49       21.09     24.78 o 
 -14   4   4        6.16      -14.58     34.45 o 
 -13   4   4        7.12        7.19     27.48 o 
 -12   4   4       20.32       41.40     23.01 o 
 -11   4   4        0.71       -7.15     16.66 o 
 -10   4   4        1.20        2.19     14.47 o 
  -9   4   4       79.97       66.81     10.39 o 
  -8   4   4      281.75      303.78     13.19 o 
  -7   4   4       61.35       54.36      6.24 o 
  -6   4   4      132.08      161.06      6.10 o 
  -5   4   4        9.17       19.33      3.88 o 
  -4   4   4      221.50      199.54      5.48 o 
  -3   4   4      245.01      276.14      6.56 o 
  -2   4   4     2539.67     3181.10     35.02 o 
  -1   4   4      371.35      581.17      9.93 o 
   0   4   4     1449.63     1631.18     14.97 o 
   1   4   4       11.07       10.28      2.06 o 
   2   4   4      120.13      120.10      6.43 o 
   3   4   4      207.42      319.85      6.87 o 
   4   4   4      783.79      870.45     13.26 o 
   5   4   4      105.59       97.98      6.90 o 
   6   4   4     1119.83     1216.23     21.07 o 
   7   4   4      100.40       91.56      9.05 o 
   8   4   4       48.92       25.16      9.69 o 
   9   4   4       88.45       86.34     11.76 o 
  10   4   4       27.95       47.44     17.96 o 
  11   4   4       20.40       13.42     20.03 o 
  12   4   4        9.36       30.31     21.79 o 
  13   4   4       18.91       31.69     24.05 o 
 -13   5   4      101.31      108.68     28.66 o 
 -12   5   4      207.49      228.77     22.50 o 
 -11   5   4       14.93       19.79     15.62 o 
 -10   5   4       82.57       65.67     14.48 o 
  -9   5   4      185.87      209.99     12.12 o 
  -8   5   4      145.30      175.95      9.23 o 
  -7   5   4      766.67      744.14     12.22 o 
  -6   5   4      309.99      272.10      6.87 o 
  -5   5   4     1613.15     1746.32     18.07 o 
  -4   5   4     3159.28     3208.65     33.86 o 
  -3   5   4     5698.43     5403.15     58.23 o 
  -2   5   4      467.24      445.94      8.75 o 
  -1   5   4     5026.88     4613.03     46.53 o 
   0   5   4      103.69      146.83      3.38 o 
   1   5   4     5043.81     4806.46     45.34 o 
   2   5   4     4224.10     3956.91     43.55 o 
   3   5   4        6.43       14.96      4.00 o 
   4   5   4     1938.17     1798.34     22.64 o 
   5   5   4     1244.02     1220.16     17.00 o 
   6   5   4      885.82      839.62     16.99 o 
   7   5   4      854.23      827.59     18.10 o 
   8   5   4        1.15       -9.10      9.65 o 
   9   5   4      626.48      594.06     31.13 o 
  10   5   4       15.69      -16.75     16.75 o 
  11   5   4       64.02       48.71     21.09 o 
  12   5   4        1.04       -8.54     23.12 o 
  13   5   4        2.65        3.31     25.71 o 
 -13   6   4        0.36        7.41     27.56 o 
 -12   6   4        0.18      -19.25     19.25 o 
 -11   6   4        8.99        3.64     15.47 o 
 -10   6   4       11.47       23.30     14.15 o 
  -9   6   4       19.71        5.77      9.78 o 
  -8   6   4       61.10       49.25      8.84 o 
  -7   6   4      376.40      334.22      9.57 o 
  -6   6   4      581.83      606.38     10.39 o 
  -5   6   4     3719.93     3833.92     38.12 o 
  -4   6   4       13.60        5.38      4.95 o 
  -3   6   4        7.36       32.63      6.68 o 
  -2   6   4       18.49       16.84      4.25 o 
  -1   6   4     1115.44     1240.66     16.24 o 
   0   6   4     7277.50     7846.62     66.03 o 
   1   6   4      865.59      707.60     10.15 o 
   2   6   4     2573.94     2628.03     27.84 o 
   3   6   4     4523.58     4744.31     46.03 o 
   4   6   4      161.83      228.90      7.35 o 
   5   6   4      932.43      819.55     14.43 o 
   6   6   4      112.23       96.87     10.04 o 
   7   6   4      276.70      281.65     13.95 o 
   8   6   4       48.90       19.08     12.49 o 
   9   6   4       36.93       24.98     16.59 o 
  10   6   4        2.66        9.08     18.03 o 
  11   6   4      187.86      201.99     25.50 o 
  12   6   4        2.63       -3.16     22.53 o 
  13   6   4       42.00       49.41     25.19 o 
 -13   7   4       13.78      -12.71     22.08 o 
 -12   7   4       16.72        6.55     20.05 o 
 -11   7   4        3.34        7.62     16.92 o 
 -10   7   4        6.11       -4.87     13.84 o 
  -9   7   4       17.36       24.32      9.95 o 
  -8   7   4      224.56      246.08      9.55 o 
  -7   7   4       12.41       16.90      5.69 o 
  -6   7   4     2593.67     2503.27     30.19 o 
  -5   7   4       29.12        7.17      8.09 o 
  -4   7   4      111.78       88.33      7.96 o 
  -3   7   4     2538.12     2724.37     38.31 o 
  -2   7   4      781.21      864.27     14.98 o 
  -1   7   4      173.09      138.49      6.79 o 
   0   7   4     1232.91     1169.73     14.25 o 
   1   7   4     1134.79     1072.26     13.77 o 
   2   7   4     2865.71     2785.68     30.05 o 
   3   7   4      540.58      508.35      9.17 o 
   4   7   4      799.90      760.02     15.47 o 
   5   7   4        0.73        2.24      6.26 o 
   6   7   4       26.07       10.91      7.92 o 
   7   7   4      109.37      110.03     13.53 o 
   8   7   4       52.13       41.76     13.73 o 
   9   7   4        6.20       28.17     17.06 o 
  10   7   4       56.60       68.33     19.23 o 
  11   7   4       66.85       60.07     21.79 o 
  12   7   4        9.80      -23.06     23.06 o 
  13   7   4        0.06      -14.07     24.58 o 
 -13   8   4       15.01       56.37     27.71 o 
 -12   8   4        2.04       -0.22     20.24 o 
 -11   8   4        2.25      -13.41     15.75 o 
 -10   8   4        6.18        5.34     10.86 o 
  -9   8   4      132.25      133.16      8.39 o 
  -8   8   4      366.58      390.06     14.18 o 
  -7   8   4     2237.95     2336.75     34.60 o 
  -6   8   4       86.28       67.75     12.63 o 
  -5   8   4     2727.83     2708.24     40.22 o 
  -4   8   4      150.71      176.29      9.59 o 
  -3   8   4     1745.16     1654.12     28.68 o 
  -2   8   4     1995.19     1782.31     25.17 o 
  -1   8   4       20.88        1.56      5.04 o 
   0   8   4     2930.15     2685.25     29.01 o 
   1   8   4     6077.40     6014.08     61.01 o 
   2   8   4     1126.66     1102.77     14.20 o 
   3   8   4     4292.40     4103.90     40.44 o 
   4   8   4      137.03      182.54      5.86 o 
   5   8   4     1679.19     1586.77     18.93 o 
   6   8   4       16.74        6.55      9.27 o 
   7   8   4      518.15      509.49     18.28 o 
   8   8   4      259.28      283.50     40.16 o 
   9   8   4      222.16      195.54     34.07 o 
  10   8   4      130.12      152.10     21.17 o 
  11   8   4       35.79      -14.78     22.06 o 
  12   8   4        4.47       25.93     28.99 o 
 -12   9   4        2.39      -11.36     11.36 o 
 -11   9   4       49.53       54.34     16.48 o 
 -10   9   4      126.15      148.60     16.76 o 
  -9   9   4       92.09      102.80     14.32 o 
  -8   9   4      163.58      149.53     10.11 o 
  -7   9   4      171.40      171.28      8.31 o 
  -6   9   4      190.48      216.87     16.03 o 
  -5   9   4        5.04        0.16     10.47 o 
  -4   9   4       55.57       42.31      9.54 o 
  -3   9   4      150.06      128.66      8.85 o 
  -2   9   4      413.18      453.99     12.46 o 
  -1   9   4      566.74      576.05     13.60 o 
   0   9   4      132.72      145.80      5.54 o 
   1   9   4      271.35      310.03      7.60 o 
   2   9   4      684.31      748.61     11.69 o 
   3   9   4      151.24      155.00      5.97 o 
   4   9   4        2.67        0.45      4.58 o 
   5   9   4      155.92      146.82      6.95 o 
   6   9   4      185.99      215.23     10.99 o 
   7   9   4     1022.28      992.74     25.82 o 
   8   9   4        0.22        3.40     16.31 o 
   9   9   4      106.27       87.87     20.36 o 
  10   9   4       32.12       15.93     24.69 o 
  11   9   4        9.58        3.84     28.11 o 
  12   9   4       20.60       37.14     44.66 o 
 -12  10   4       28.40       -0.57     20.52 o 
 -11  10   4        0.84       10.46     17.72 o 
 -10  10   4       20.94       33.39     17.46 o 
  -9  10   4      352.00      334.48     22.93 o 
  -8  10   4      176.12      175.45     14.06 o 
  -7  10   4      104.60      113.83     16.52 o 
  -6  10   4      144.30      172.67     18.97 o 
  -5  10   4     1077.16     1027.89     25.05 o 
  -4  10   4      404.87      414.91     18.86 o 
  -3  10   4      291.03      274.56     12.09 o 
  -2  10   4      954.27      858.31     21.63 o 
  -1  10   4      417.72      419.70     13.47 o 
   0  10   4      193.54      164.09      6.24 o 
   1  10   4     1123.00     1100.95     15.61 o 
   2  10   4      963.30      961.68     13.87 o 
   3  10   4     2568.88     2412.56     26.24 o 
   4  10   4       27.73       22.25      6.65 o 
   5  10   4     2015.22     2007.42     24.69 o 
   6  10   4        5.94        2.15     10.12 o 
   7  10   4        9.35       21.15     13.01 o 
   8  10   4      305.98      317.80     22.31 o 
   9  10   4        0.02       11.97     17.92 o 
  10  10   4      195.41      209.92     22.58 o 
  11  10   4        2.23       25.52     21.74 o 
  12  10   4        6.03       -3.88     29.31 o 
 -11  11   4      185.99      189.28     17.03 o 
 -10  11   4       23.43        1.95     21.44 o 
  -9  11   4       88.14       77.62     20.15 o 
  -8  11   4       19.63        5.38     17.51 o 
  -7  11   4        1.33       13.70     16.39 o 
  -6  11   4      411.50      420.36     21.38 o 
  -5  11   4      106.44      118.55     14.40 o 
  -4  11   4      302.78      330.31     15.92 o 
  -3  11   4     1018.02     1046.71     21.82 o 
  -2  11   4      180.12      202.90     13.10 o 
  -1  11   4     1422.36     1374.65     20.42 o 
   0  11   4       25.42       11.42      6.03 o 
   1  11   4     1074.22     1084.24     15.95 o 
   2  11   4       51.32       50.49      6.76 o 
   3  11   4       48.22       27.69      6.45 o 
   4  11   4     1008.49      954.39     18.12 o 
   5  11   4      203.64      193.02     12.30 o 
   6  11   4       95.08       96.83     12.10 o 
   7  11   4      289.85      318.70     25.69 o 
   8  11   4        6.79       33.08     17.20 o 
   9  11   4      313.17      309.89     23.03 o 
  10  11   4       10.04       -4.95     20.64 o 
  11  11   4       12.52       50.19     22.84 o 
 -11  12   4        1.19      -18.53     31.14 o 
 -10  12   4        3.23        1.41     29.79 o 
  -9  12   4       20.14        3.91     29.15 o 
  -8  12   4        3.16        0.50     18.68 o 
  -7  12   4        3.21        3.13     17.24 o 
  -6  12   4      406.42      382.10     27.15 o 
  -5  12   4       53.17       30.91     14.42 o 
  -4  12   4       12.11       24.48     12.32 o 
  -3  12   4      125.30       78.27     11.55 o 
  -2  12   4     1679.69     1600.13     38.92 o 
  -1  12   4      414.82      420.24     12.44 o 
   0  12   4      446.86      453.96     12.27 o 
   1  12   4      598.37      610.46     13.92 o 
   2  12   4      111.90       96.16      8.55 o 
   3  12   4      108.21      114.54      8.85 o 
   4  12   4       38.31       42.06     10.88 o 
   5  12   4       55.30       41.20     11.40 o 
   6  12   4      226.01      217.90     14.05 o 
   7  12   4      250.46      251.67     17.06 o 
   8  12   4      225.26      182.89     19.94 o 
   9  12   4       60.25       78.93     41.95 o 
  10  12   4       18.16       42.42     21.53 o 
  11  12   4        3.65       19.45     30.62 o 
 -10  13   4        1.09        2.77     47.75 o 
  -9  13   4       53.50       96.44     31.79 o 
  -8  13   4      121.69      181.30     26.25 o 
  -7  13   4        7.02        5.07     18.04 o 
  -6  13   4      254.96      253.21     20.80 o 
  -5  13   4      218.70      258.85     27.98 o 
  -4  13   4      278.35      316.37     15.82 o 
  -3  13   4      357.35      360.62     18.25 o 
  -2  13   4       57.91       26.89     13.28 o 
  -1  13   4     4864.43     4727.08     65.98 o 
   0  13   4      130.51      130.73      9.44 o 
   1  13   4      111.31      127.55      9.66 o 
   2  13   4      308.06      292.64     13.72 o 
   3  13   4       18.20       26.68     11.37 o 
   4  13   4      547.43      596.48     18.02 o 
   5  13   4       96.50       94.52     12.82 o 
   6  13   4      278.29      273.90     15.42 o 
   7  13   4       57.81       49.62     14.01 o 
   8  13   4       31.95       33.84     19.25 o 
   9  13   4      166.70      139.72     22.14 o 
  10  13   4        0.26       -2.11     22.00 o 
 -10  14   4        7.77       15.27     49.88 o 
  -9  14   4        3.08      -44.34     46.32 o 
  -8  14   4       10.34      -25.51     25.51 o 
  -7  14   4      245.92      314.39     29.21 o 
  -6  14   4       65.05       67.72     22.59 o 
  -5  14   4      125.83      143.95     23.07 o 
  -4  14   4       32.51       22.87     18.25 o 
  -3  14   4      137.28      184.38     20.91 o 
  -2  14   4       12.82       10.83     13.07 o 
  -1  14   4       53.86       53.87      7.48 o 
   0  14   4        2.57        1.58      8.46 o 
   1  14   4      475.26      429.18     15.45 o 
   2  14   4        5.47       -7.11     11.35 o 
   3  14   4     1111.77     1058.32     24.09 o 
   4  14   4       85.61       68.07     12.99 o 
   5  14   4       19.66       23.45     14.46 o 
   6  14   4        5.27      -14.19     14.19 o 
   7  14   4        5.78        1.55     21.57 o 
   8  14   4        0.46      -19.26     19.26 o 
   9  14   4        9.28       33.03     21.76 o 
  -9  15   4       26.32      -31.49     47.95 o 
  -8  15   4       52.10       55.91     45.82 o 
  -7  15   4        6.46       16.32     41.70 o 
  -6  15   4      177.97      177.17     59.07 o 
  -5  15   4        2.83        3.08     22.92 o 
  -4  15   4      279.38      297.71     22.68 o 
  -3  15   4      228.02      235.41     21.60 o 
  -2  15   4       19.61       45.70     22.24 o 
  -1  15   4      197.24      204.30     12.26 o 
   0  15   4       84.52       75.73     12.71 o 
   1  15   4      123.98      153.09     14.51 o 
   2  15   4      656.81      633.00     29.43 o 
   3  15   4      277.82      289.63     22.77 o 
   4  15   4      581.87      605.97     23.39 o 
   5  15   4       27.49       38.46     18.33 o 
   6  15   4       47.22       32.62     18.88 o 
   7  15   4        3.60      -14.24     19.89 o 
   8  15   4       31.79       30.87     20.55 o 
   9  15   4       62.34       56.26     29.81 o 
  -8  16   4       62.13      -15.62     47.75 o 
  -7  16   4       45.88       30.99     46.37 o 
  -6  16   4      113.63      105.14     73.83 o 
  -5  16   4      288.13      305.34     29.39 o 
  -4  16   4       63.04       42.96     22.70 o 
  -3  16   4      201.80      204.06     22.31 o 
  -2  16   4      208.76      205.55     40.69 o 
  -1  16   4        4.03        5.19     33.17 o 
   0  16   4      312.73      340.13     21.18 o 
   1  16   4      129.50      138.27     16.82 o 
   2  16   4       68.31       37.96     16.43 o 
   3  16   4      415.07      457.53     23.10 o 
   4  16   4       19.56       -7.51     20.16 o 
   5  16   4      358.18      436.47     23.87 o 
   6  16   4       32.33       52.32     19.38 o 
   7  16   4        0.47       12.75     19.80 o 
   8  16   4       40.42       23.23     41.28 o 
  -7  17   4       66.36      118.44     50.57 o 
  -6  17   4      166.54      165.95     49.58 o 
  -5  17   4       60.73       90.42     35.05 o 
  -4  17   4        9.35       18.04     25.07 o 
  -3  17   4       73.14       57.50     27.69 o 
  -2  17   4       63.77       47.96     20.81 o 
  -1  17   4        1.75       60.90     36.19 o 
   0  17   4      180.34      167.08     21.46 o 
   1  17   4        0.13       -5.04     16.54 o 
   2  17   4       35.04       19.52     17.52 o 
   3  17   4       14.56       13.66     18.24 o 
   4  17   4       20.74       34.88     18.86 o 
   5  17   4       32.23       18.33     19.63 o 
   6  17   4       21.60       23.07     20.34 o 
   7  17   4       57.48       54.53     28.03 o 
  -6  18   4        1.61       -1.29     48.40 o 
  -5  18   4        7.20       78.05     46.27 o 
  -4  18   4       45.28       46.10     28.27 o 
  -3  18   4        3.39       31.94     26.32 o 
  -2  18   4      283.88      277.61     40.59 o 
  -1  18   4        0.18      -27.54     27.54 o 
   0  18   4      274.58      290.89     44.69 o 
   1  18   4        5.18        7.07     19.23 o 
   2  18   4       37.39       65.04     19.12 o 
   3  18   4        3.01       14.95     21.52 o 
   4  18   4      100.42       76.29     20.58 o 
   5  18   4       52.91       51.52     20.90 o 
  -4  19   4       47.23       87.30     47.16 o 
  -3  19   4      192.86      137.97     46.22 o 
  -2  19   4       77.37       76.90     29.59 o 
  -1  19   4       43.31       24.00    103.76 o 
   0  19   4        2.33      -26.34     27.27 o 
   1  19   4       75.04      100.96     24.17 o 
   2  19   4        2.43      -15.98     46.96 o 
   3  19   4        3.54       11.64     19.56 o 
   4  19   4        1.02      -22.79     26.14 o 
 -14   1   5       17.59       33.91     28.69 o 
 -13   1   5        1.06       32.76     27.05 o 
 -12   1   5       30.61       37.91     23.96 o 
 -11   1   5        6.78       -5.98     21.41 o 
 -10   1   5      790.54      819.41     28.43 o 
  -9   1   5       44.74       30.36     10.83 o 
  -8   1   5     1006.42      993.40     15.11 o 
  -7   1   5      868.12      845.53     13.10 o 
  -6   1   5       78.96      116.43      5.58 o 
  -5   1   5     1846.24     1735.33     18.03 o 
  -4   1   5       28.87       80.50      4.40 o 
  -3   1   5       14.40       57.28      4.07 o 
  -2   1   5    11161.20    11135.69     87.40 o 
  -1   1   5       60.35       95.31      2.65 o 
   0   1   5    19212.53    19020.63    181.63 o 
   1   1   5     2163.18     2195.65     24.45 o 
   2   1   5      712.05      665.59      9.50 o 
   3   1   5      120.68       69.27      3.83 o 
   4   1   5     4857.36     4615.11     67.74 o 
   5   1   5     6186.44     5961.18     87.01 o 
   6   1   5       11.95       15.49     10.23 o 
   7   1   5       33.02       26.07      7.09 o 
   8   1   5     1813.22     1731.23     25.31 o 
   9   1   5       11.03       23.28     14.70 o 
  10   1   5      297.14      279.46     21.59 o 
  11   1   5       57.35       83.22     17.67 o 
  12   1   5       96.11       53.37     23.13 o 
  13   1   5       12.27      -28.64     28.64 o 
 -14   2   5       13.43        1.62     29.58 o 
 -13   2   5        4.84      -24.96     24.96 o 
 -12   2   5       96.40      107.24     30.48 o 
 -11   2   5       99.81      100.62     18.48 o 
 -10   2   5      357.58      347.72     38.51 o 
  -9   2   5      272.81      293.84     15.06 o 
  -8   2   5      412.59      379.04     10.71 o 
  -7   2   5      150.70      153.06      6.29 o 
  -6   2   5     2570.66     2646.12     26.22 o 
  -5   2   5      406.03      497.20      7.79 o 
  -4   2   5     1244.00     1102.06     11.60 o 
  -3   2   5     6199.18     6381.99     51.21 o 
  -2   2   5      424.69      481.24      5.56 o 
  -1   2   5      214.42      179.53      4.46 o 
   0   2   5      565.62      506.33      6.47 o 
   1   2   5      827.19      818.46     10.58 o 
   2   2   5     6405.64     6776.41     77.92 o 
   3   2   5      245.08      256.56      6.76 o 
   4   2   5    22104.22    23103.20    292.48 o 
   5   2   5      982.78     1161.72     19.42 o 
   6   2   5      135.41      100.17     10.08 o 
   7   2   5       97.05      112.08     12.44 o 
   8   2   5       57.75       39.17      9.00 o 
   9   2   5       12.48        6.01     13.15 o 
  10   2   5      119.50      108.93     16.14 o 
  11   2   5        3.43      -16.56     16.56 o 
  12   2   5      107.99      106.45     25.03 o 
  13   2   5        1.01      -19.47     36.83 o 
 -14   3   5       15.92        4.74     29.13 o 
 -13   3   5       28.34       48.94     30.23 o 
 -12   3   5       18.25       59.14     40.68 o 
 -11   3   5      198.35      165.97     19.91 o 
 -10   3   5      396.79      371.51     17.55 o 
  -9   3   5      474.53      460.42     15.52 o 
  -8   3   5       37.68       36.34      7.35 o 
  -7   3   5      989.05      958.49     15.73 o 
  -6   3   5      567.54      581.59      9.94 o 
  -5   3   5      203.62      183.07      5.48 o 
  -4   3   5     1669.30     1722.62     16.48 o 
  -3   3   5      556.14      548.04      6.70 o 
  -2   3   5      467.30      425.76      6.16 o 
  -1   3   5       70.94       79.63      2.51 o 
   0   3   5     5809.01     6041.80     53.06 o 
   1   3   5      274.24      233.88      7.57 o 
   2   3   5        7.05       11.99      3.79 o 
   3   3   5       47.22       28.03      3.06 o 
   4   3   5      210.25      207.87      7.70 o 
   5   3   5      602.79      530.77     23.39 o 
   6   3   5      249.51      243.36      9.66 o 
   7   3   5      349.25      362.54     15.20 o 
   8   3   5      440.79      494.03     20.05 o 
   9   3   5        5.86      -12.77     12.77 o 
  10   3   5      165.13      166.94     17.72 o 
  11   3   5       88.08       78.72     20.91 o 
  12   3   5        0.25      -20.69     20.69 o 
  13   3   5        3.46      -24.81     24.81 o 
 -13   4   5        2.12       14.05     31.71 o 
 -12   4   5       15.82       31.37     20.27 o 
 -11   4   5       16.82       -1.30     17.39 o 
 -10   4   5       38.80       31.42     14.31 o 
  -9   4   5       27.74        2.75     10.32 o 
  -8   4   5     1082.85     1092.30     22.81 o 
  -7   4   5       25.28       22.96      5.88 o 
  -6   4   5     4780.62     4682.73     48.25 o 
  -5   4   5      272.38      233.22      6.79 o 
  -4   4   5     1586.78     1356.24     16.00 o 
  -3   4   5     4564.56     4830.00     45.78 o 
  -2   4   5     5961.26     6775.68     62.79 o 
  -1   4   5     6264.96     5790.79     53.71 o 
   0   4   5     4634.85     4449.84     44.44 o 
   1   4   5      865.64      732.90     10.79 o 
   2   4   5     8790.34     8665.64    108.87 o 
   3   4   5      224.55      317.93      7.51 o 
   4   4   5     4721.31     4461.61     45.60 o 
   5   4   5      109.16      110.39      5.76 o 
   6   4   5     3093.28     2888.18     40.44 o 
   7   4   5      108.88      160.86     10.24 o 
   8   4   5       84.20      115.40     13.72 o 
   9   4   5      133.35      142.73     15.36 o 
  10   4   5       62.02       81.57     15.97 o 
  11   4   5       22.63       23.26     20.63 o 
  12   4   5       64.48       77.14     23.29 o 
  13   4   5       31.31       24.75     26.02 o 
 -13   5   5        0.99       20.19     37.74 o 
 -12   5   5       33.27       38.66     20.17 o 
 -11   5   5        6.63      -12.27     21.71 o 
 -10   5   5        0.71       -8.77     16.40 o 
  -9   5   5        3.90        6.52      9.90 o 
  -8   5   5       13.03        6.04      7.80 o 
  -7   5   5       32.27       20.77      5.95 o 
  -6   5   5       65.80       47.58      4.62 o 
  -5   5   5        7.90       11.27      4.13 o 
  -4   5   5     1032.36     1080.30     17.67 o 
  -3   5   5       20.86       35.95      5.49 o 
  -2   5   5      643.94      641.32     10.91 o 
  -1   5   5       83.93      119.04      4.55 o 
   0   5   5        4.45       15.92      2.55 o 
   1   5   5      875.63      984.26     11.35 o 
   2   5   5       30.23       32.39      3.83 o 
   3   5   5      322.33      345.21      8.26 o 
   4   5   5      136.10      155.07      9.42 o 
   5   5   5       90.03      155.02      6.20 o 
   6   5   5     1944.05     1917.80     29.22 o 
   7   5   5       43.22       54.11      8.17 o 
   8   5   5       23.75       19.70     12.91 o 
   9   5   5       24.30       27.35     14.29 o 
  10   5   5       87.45       92.14     19.84 o 
  11   5   5       18.73       31.66     20.76 o 
  12   5   5        0.27      -17.64     22.87 o 
  13   5   5        0.61      -28.71     32.89 o 
 -13   6   5       32.00       31.19     22.64 o 
 -12   6   5        0.77       22.57     19.92 o 
 -11   6   5      175.04      181.22     19.64 o 
 -10   6   5        9.83      -11.49     13.61 o 
  -9   6   5       96.45      104.85     10.66 o 
  -8   6   5      100.30      107.81      8.23 o 
  -7   6   5       34.51       31.49      7.96 o 
  -6   6   5     2245.36     2146.33     23.79 o 
  -5   6   5      128.53      153.77      8.10 o 
  -4   6   5     2975.02     2963.07     37.97 o 
  -3   6   5      798.52      687.92     13.57 o 
  -2   6   5      541.90      605.97     12.39 o 
  -1   6   5     1554.07     1501.16     19.24 o 
   0   6   5     1077.45     1020.48     11.28 o 
   1   6   5     6930.52     7269.26     71.88 o 
   2   6   5     1166.20      985.01     14.07 o 
   3   6   5      789.97      856.16     12.47 o 
   4   6   5     3487.75     3233.44     37.40 o 
   5   6   5     1171.60     1206.63     17.80 o 
   6   6   5     1161.26     1116.20     27.88 o 
   7   6   5      332.42      376.93     16.21 o 
   8   6   5       68.01       52.03     18.31 o 
   9   6   5      220.83      260.41     22.60 o 
  10   6   5        0.50        1.23     19.20 o 
  11   6   5        0.81       -9.52     28.12 o 
  12   6   5      115.80      173.64     25.84 o 
  13   6   5       44.63       36.90     26.86 o 
 -13   7   5       11.32       64.61     22.64 o 
 -12   7   5       89.75       80.48     20.01 o 
 -11   7   5       30.94       38.61     16.50 o 
 -10   7   5      458.85      473.59     19.31 o 
  -9   7   5       64.92       71.08      9.53 o 
  -8   7   5      535.97      542.35     15.61 o 
  -7   7   5       50.86       54.29      9.72 o 
  -6   7   5     1490.15     1413.45     28.80 o 
  -5   7   5       23.84       19.39      7.76 o 
  -4   7   5     1775.04     1840.45     29.07 o 
  -3   7   5      476.10      399.64     12.19 o 
  -2   7   5     4035.99     3801.82     50.94 o 
  -1   7   5       45.62       63.30      7.91 o 
   0   7   5     3851.12     3899.45     37.73 o 
   1   7   5      363.34      314.62      6.68 o 
   2   7   5     1387.47     1525.80     18.56 o 
   3   7   5     2567.86     2516.11     28.19 o 
   4   7   5      133.29       97.84      5.93 o 
   5   7   5       11.35        5.36      6.43 o 
   6   7   5     1104.01     1037.57     21.16 o 
   7   7   5      261.37      269.25     18.99 o 
   8   7   5      951.23      990.48     35.67 o 
   9   7   5        3.48       14.49     18.70 o 
  10   7   5      388.89      352.25     23.86 o 
  11   7   5       21.88        9.59     21.93 o 
  12   7   5        5.40      -24.14     24.14 o 
 -13   8   5        8.84        6.67     15.42 o 
 -12   8   5       25.15        8.35     12.99 o 
 -11   8   5       23.79       32.23     15.40 o 
 -10   8   5       94.25       63.03     20.38 o 
  -9   8   5       70.76       79.38     12.77 o 
  -8   8   5      360.96      327.78     12.33 o 
  -7   8   5      624.37      589.28     23.04 o 
  -6   8   5       66.49       94.11     13.64 o 
  -5   8   5      158.46      160.83     11.19 o 
  -4   8   5       43.29       44.93      9.15 o 
  -3   8   5      441.35      410.95     12.49 o 
  -2   8   5      284.25      285.22      9.35 o 
  -1   8   5      207.55      154.48      9.11 o 
   0   8   5       22.48       20.81      3.75 o 
   1   8   5      185.86      204.23      5.71 o 
   2   8   5      548.95      660.35     10.10 o 
   3   8   5       10.92        7.40      4.03 o 
   4   8   5       11.65       13.50      5.61 o 
   5   8   5       75.78       82.78      7.75 o 
   6   8   5      295.72      299.56     11.49 o 
   7   8   5      772.56      753.45     22.87 o 
   8   8   5       21.86       12.73     15.59 o 
   9   8   5       49.48       68.11     22.50 o 
  10   8   5       68.16       48.47     21.32 o 
  11   8   5       20.18       -2.85     27.36 o 
  12   8   5        6.16       15.57     28.97 o 
 -12   9   5       79.74      104.27     19.95 o 
 -11   9   5        2.82       -7.97     15.54 o 
 -10   9   5       58.44      106.88     15.51 o 
  -9   9   5       66.36      109.65     14.01 o 
  -8   9   5      142.21      175.16     19.10 o 
  -7   9   5       73.34       92.16     15.62 o 
  -6   9   5      519.19      476.35     17.73 o 
  -5   9   5      756.57      659.01     24.23 o 
  -4   9   5     1499.72     1463.78     26.14 o 
  -3   9   5      281.26      264.05     13.26 o 
  -2   9   5     4704.24     4611.36     56.56 o 
  -1   9   5        5.75       14.60      7.80 o 
   0   9   5     1578.12     1461.14     17.52 o 
   1   9   5     1186.16     1066.16     18.63 o 
   2   9   5     2271.42     2263.95     28.70 o 
   3   9   5      511.95      460.08     10.18 o 
   4   9   5        4.75        9.41      5.98 o 
   5   9   5       23.54       13.73      7.47 o 
   6   9   5      731.88      703.17     27.60 o 
   7   9   5       13.51       -4.78     11.10 o 
   8   9   5     1060.01     1022.83     33.75 o 
   9   9   5       28.28       52.21     23.93 o 
  10   9   5       25.24       12.99     24.61 o 
  11   9   5       22.85       10.39     27.08 o 
  12   9   5       42.17       78.16     31.19 o 
 -12  10   5        6.86       13.90     18.12 o 
 -11  10   5        0.49        5.51     12.46 o 
 -10  10   5        3.88      -10.98     20.69 o 
  -9  10   5        2.12      -17.52     19.24 o 
  -8  10   5       74.36      105.18     21.36 o 
  -7  10   5      139.64      103.31     17.62 o 
  -6  10   5      444.87      461.54     18.60 o 
  -5  10   5      596.70      529.34     18.78 o 
  -4  10   5     2624.73     2437.13     41.87 o 
  -3  10   5       82.23       69.09     10.96 o 
  -2  10   5       67.19       71.16      8.63 o 
  -1  10   5      396.40      392.07     14.27 o 
   0  10   5      315.54      280.37      7.83 o 
   1  10   5        3.13        2.48      7.03 o 
   2  10   5     1940.07     1811.71     21.34 o 
   3  10   5       48.60       33.08      5.65 o 
   4  10   5      392.43      383.23     11.25 o 
   5  10   5        8.70       -7.16      8.30 o 
   6  10   5        5.96        5.92     10.68 o 
   7  10   5       91.03       99.90     12.27 o 
   8  10   5        0.07      -16.80     16.80 o 
   9  10   5       15.34       25.33     19.07 o 
  10  10   5        5.29        4.34     20.11 o 
  11  10   5       29.53       40.99     22.64 o 
 -11  11   5        0.52       -5.04     23.42 o 
 -10  11   5       53.05       53.29     22.19 o 
  -9  11   5       21.03       43.09     19.50 o 
  -8  11   5        0.43      -11.11     18.01 o 
  -7  11   5      308.80      338.01     21.20 o 
  -6  11   5       56.58       57.47     15.74 o 
  -5  11   5      762.79      816.59     25.54 o 
  -4  11   5      348.85      326.71     19.47 o 
  -3  11   5      185.97      183.34     11.89 o 
  -2  11   5       91.14      105.61     10.70 o 
  -1  11   5       96.34      114.69     12.23 o 
   0  11   5      846.21      865.91     15.53 o 
   1  11   5      577.08      552.46     13.47 o 
   2  11   5      648.58      644.50     14.16 o 
   3  11   5      643.18      640.39     13.02 o 
   4  11   5       58.78       52.38      9.49 o 
   5  11   5      526.95      559.72     16.83 o 
   6  11   5       33.65       33.58     12.39 o 
   7  11   5      357.00      358.38     15.88 o 
   8  11   5        1.91       -0.22     17.85 o 
   9  11   5       18.56       -4.38     21.84 o 
  10  11   5        5.98      -13.10     24.21 o 
  11  11   5       23.33       54.22     22.79 o 
 -11  12   5        7.33       -0.68     33.16 o 
 -10  12   5        0.19       15.67     23.04 o 
  -9  12   5       90.90      106.25     29.50 o 
  -8  12   5      241.66      270.03     23.05 o 
  -7  12   5      182.99      181.77     20.53 o 
  -6  12   5      440.17      501.38     23.37 o 
  -5  12   5       23.29       19.36     13.57 o 
  -4  12   5      990.88      899.76     32.39 o 
  -3  12   5      481.33      434.85     15.33 o 
  -2  12   5      626.87      681.09     19.09 o 
  -1  12   5      516.82      501.69     22.06 o 
   0  12   5      397.39      373.04     10.88 o 
   1  12   5      589.05      601.73     14.57 o 
   2  12   5     1446.56     1356.77     21.12 o 
   3  12   5        1.41       11.32     10.26 o 
   4  12   5      837.71      846.47     20.89 o 
   5  12   5      284.75      262.46     14.12 o 
   6  12   5      654.92      624.23     18.83 o 
   7  12   5      107.00      140.17     14.10 o 
   8  12   5       75.77       60.55     19.21 o 
   9  12   5       47.45       64.38     23.08 o 
  10  12   5       82.03       90.52     22.58 o 
  11  12   5        7.44      -20.51     41.87 o 
 -10  13   5        2.35       30.35     33.17 o 
  -9  13   5       47.05       64.12     22.23 o 
  -8  13   5      101.30      112.18     22.31 o 
  -7  13   5      104.26      107.32     20.08 o 
  -6  13   5       67.20       40.58     19.18 o 
  -5  13   5       31.53       37.91     15.37 o 
  -4  13   5        0.22      -13.22     13.22 o 
  -3  13   5       11.52       -3.48     11.51 o 
  -2  13   5       38.91       36.55     11.76 o 
  -1  13   5       37.67       46.27     12.84 o 
   0  13   5      657.09      598.73     14.06 o 
   1  13   5       89.19       98.73     10.95 o 
   2  13   5      119.36      125.23     13.68 o 
   3  13   5      456.47      461.84     16.23 o 
   4  13   5       60.96       34.48     11.96 o 
   5  13   5       72.46       79.11     13.14 o 
   6  13   5      486.39      445.35     17.73 o 
   7  13   5       21.98       26.86     16.76 o 
   8  13   5      178.05      164.70     21.55 o 
   9  13   5        0.69       14.64     21.36 o 
  10  13   5       82.89       80.70     28.95 o 
 -10  14   5       31.15       25.71     50.82 o 
  -9  14   5       52.72       46.17     44.34 o 
  -8  14   5       90.79       77.41     27.38 o 
  -7  14   5       18.60       16.03     24.66 o 
  -6  14   5       67.21       95.10     31.98 o 
  -5  14   5       25.97       32.59     19.54 o 
  -4  14   5      109.63      100.76     21.58 o 
  -3  14   5      453.49      468.36     23.04 o 
  -2  14   5       16.35       18.82     14.54 o 
  -1  14   5      319.00      329.10     28.91 o 
   0  14   5      104.37       90.94     10.06 o 
   1  14   5      205.89      215.99     12.94 o 
   2  14   5      448.14      414.40     15.70 o 
   3  14   5      105.35      150.47     13.64 o 
   4  14   5      192.24      211.30     14.42 o 
   5  14   5       51.82       33.73     15.18 o 
   6  14   5       79.73      116.05     16.71 o 
   7  14   5      179.15      237.38     26.54 o 
   8  14   5       27.92       28.60     21.21 o 
   9  14   5        2.04        9.19     22.08 o 
  -9  15   5       26.24       53.09     50.82 o 
  -8  15   5       25.89       35.89     47.41 o 
  -7  15   5        1.12       -0.40     30.65 o 
  -6  15   5       12.18      -24.52     24.52 o 
  -5  15   5        2.80      -15.53     23.52 o 
  -4  15   5       35.57       46.35     18.95 o 
  -3  15   5       27.95       42.80     20.91 o 
  -2  15   5      413.08      444.62     23.70 o 
  -1  15   5       54.44       30.84     29.93 o 
   0  15   5      571.46      583.25     20.22 o 
   1  15   5       27.55       36.15     12.67 o 
   2  15   5       98.21       82.86     14.29 o 
   3  15   5       62.00       55.55     14.56 o 
   4  15   5       27.74        0.96     15.01 o 
   5  15   5       11.81        9.43     18.97 o 
   6  15   5      291.09      283.37     22.83 o 
   7  15   5        9.97       11.74     20.55 o 
   8  15   5       34.13       23.27     22.07 o 
  -8  16   5        7.12       -6.43     48.10 o 
  -7  16   5       24.67       51.95     42.51 o 
  -6  16   5       28.61       29.35     26.82 o 
  -5  16   5       39.85       57.07     26.29 o 
  -4  16   5        6.30        5.59     37.24 o 
  -3  16   5       58.78       74.59     19.98 o 
  -2  16   5        4.27       -4.79     23.30 o 
  -1  16   5      238.57      238.48     26.96 o 
   0  16   5       18.12       27.52     22.55 o 
   1  16   5      245.51      259.12     18.05 o 
   2  16   5       21.88       22.93     16.31 o 
   3  16   5        8.84       -8.07     17.16 o 
   4  16   5        1.48       15.75     31.69 o 
   5  16   5       17.27      -10.82     19.01 o 
   6  16   5        1.81       13.35     22.66 o 
   7  16   5      102.02       93.88     22.70 o 
   8  16   5       33.37       15.25     29.38 o 
  -7  17   5       44.94      -23.73     48.30 o 
  -6  17   5        0.15       41.62     47.60 o 
  -5  17   5       91.62      104.24     28.81 o 
  -4  17   5      131.40      162.91     33.75 o 
  -3  17   5      113.53      123.59     23.37 o 
  -2  17   5      183.59      141.77     27.35 o 
  -1  17   5       47.24       60.36     25.68 o 
   0  17   5      210.65      222.23     27.82 o 
   1  17   5      170.16      170.46     28.59 o 
   2  17   5       29.39       46.64     17.41 o 
   3  17   5      219.46      219.76     20.84 o 
   4  17   5        0.79       15.77     19.44 o 
   5  17   5      238.67      244.19     22.72 o 
   6  17   5       19.66       39.61     21.52 o 
  -5  18   5        0.06       16.16     45.48 o 
  -4  18   5      194.03      263.23     31.88 o 
  -3  18   5       35.03       41.28     23.58 o 
  -2  18   5        5.27      -11.72     22.42 o 
  -1  18   5        5.30      122.45     42.36 o 
   0  18   5       42.78       85.03     27.26 o 
   1  18   5        0.61       -2.49     21.15 o 
   2  18   5       37.94       77.34     18.52 o 
   3  18   5       80.18       61.67     19.25 o 
   4  18   5       95.19       69.41     24.35 o 
   5  18   5       16.55       33.33     27.01 o 
  -3  19   5       11.75        8.27     28.91 o 
  -2  19   5       20.26       23.19     24.12 o 
  -1  19   5       14.00       24.22     24.41 o 
   0  19   5        4.02       -0.40     40.93 o 
   1  19   5       94.62       89.33     43.70 o 
   2  19   5        0.58      -21.09     21.09 o 
   3  19   5      223.04      217.34     27.65 o 
 -14   0   6        1.06      -40.24     40.24 o 
 -13   0   6       24.67       42.12     37.52 o 
 -12   0   6       23.65       18.09     35.15 o 
 -11   0   6        0.17       -4.30     29.91 o 
 -10   0   6        6.53       25.90     21.38 o 
  -9   0   6      594.17      508.85     25.17 o 
  -8   0   6        2.98        3.19      9.52 o 
  -7   0   6     2594.02     2483.17     36.29 o 
  -6   0   6      518.86      529.06     13.32 o 
  -5   0   6     2441.30     2232.75     28.63 o 
  -4   0   6     7922.33     8403.67    104.02 o 
  -3   0   6     5816.99     6101.44     75.94 o 
  -2   0   6    17893.33    18810.01    254.83 o 
  -1   0   6     8280.62     9658.17    117.30 o 
   0   0   6     2013.52     2008.60     30.28 o 
   1   0   6    12255.08    12415.03    180.06 o 
   2   0   6     1800.83     2121.48     37.92 o 
   3   0   6     1265.67      968.52     27.97 o 
   4   0   6      651.26      526.31     20.42 o 
   5   0   6     3660.58     3103.33     69.37 o 
   6   0   6     3813.12     3847.67     84.55 o 
   7   0   6      787.25      727.44     30.01 o 
   8   0   6       23.05       27.99     17.74 o 
   9   0   6       17.43       40.99     20.28 o 
  10   0   6      117.58       99.07     24.01 o 
  11   0   6      288.85      421.37     40.46 o 
  12   0   6       36.23       26.72     28.10 o 
  13   0   6       21.83        3.81     45.43 o 
 -14   1   6        4.31       18.24     28.61 o 
 -13   1   6       24.79       20.47     27.22 o 
 -12   1   6       41.43       28.57     29.36 o 
 -11   1   6       21.75       15.98     17.62 o 
 -10   1   6       64.82       88.31     16.83 o 
  -9   1   6      219.00      238.51     15.12 o 
  -8   1   6     1076.41     1004.94     16.42 o 
  -7   1   6        8.24       10.71      3.60 o 
  -6   1   6       32.05       21.12      4.49 o 
  -5   1   6      154.28      171.90      6.75 o 
  -4   1   6     1419.84     1518.85     15.02 o 
  -3   1   6     3397.89     3665.75     31.73 o 
  -2   1   6       56.12       59.03      2.93 o 
  -1   1   6     1287.65     1265.39     12.14 o 
   0   1   6      915.31      983.59     14.25 o 
   1   1   6      421.74      339.82      6.73 o 
   2   1   6      521.54      633.66      9.73 o 
   3   1   6       16.02       22.23      3.79 o 
   4   1   6      380.79      553.39     23.96 o 
   5   1   6     3673.86     3708.10     56.92 o 
   6   1   6      410.74      413.98     14.42 o 
   7   1   6      801.59      787.90     21.54 o 
   8   1   6      750.90      750.48     29.62 o 
   9   1   6        2.73      -13.61     13.61 o 
  10   1   6       31.37       12.44     15.81 o 
  11   1   6      153.25      157.79     19.90 o 
  12   1   6       21.78       24.23     22.50 o 
  13   1   6        9.65        5.90     32.65 o 
 -13   2   6       30.93       16.71     25.99 o 
 -12   2   6       84.33       71.14     25.38 o 
 -11   2   6        0.22      -15.05     17.30 o 
 -10   2   6       43.18       37.11     16.09 o 
  -9   2   6        1.74       -4.95     11.29 o 
  -8   2   6      271.62      291.33     10.17 o 
  -7   2   6       26.29       26.90      5.48 o 
  -6   2   6       13.52       22.85      4.55 o 
  -5   2   6     3430.15     3573.29     31.98 o 
  -4   2   6     2997.10     3018.11     25.76 o 
  -3   2   6     1022.10     1166.62     11.92 o 
  -2   2   6      446.79      783.64      8.20 o 
  -1   2   6      248.23      211.37      4.34 o 
   0   2   6     1949.80     1874.15     17.76 o 
   1   2   6      200.76      152.98      5.52 o 
   2   2   6     8848.63    10193.91    106.68 o 
   3   2   6    18762.98    20232.68    250.40 o 
   4   2   6       88.14       71.83      5.20 o 
   5   2   6       15.32       24.70      8.12 o 
   6   2   6       50.33       38.02      7.39 o 
   7   2   6     1805.20     1726.64     33.54 o 
   8   2   6      376.28      412.67     18.25 o 
   9   2   6       18.47       17.66     13.53 o 
  10   2   6        1.53        4.57     14.89 o 
  11   2   6       26.83       18.46     18.18 o 
  12   2   6        2.25       -5.89     22.32 o 
  13   2   6       31.55       59.94     26.10 o 
 -13   3   6        1.87       17.90     46.62 o 
 -12   3   6        0.38      -19.73     19.73 o 
 -11   3   6      698.65      704.80     27.24 o 
 -10   3   6       34.50       38.50     16.31 o 
  -9   3   6      520.62      523.01     16.78 o 
  -8   3   6      115.78      121.06      8.85 o 
  -7   3   6     1263.51     1263.33     16.54 o 
  -6   3   6      394.38      399.37      7.76 o 
  -5   3   6      259.34      301.07      6.98 o 
  -4   3   6      113.84       90.64      4.75 o 
  -3   3   6      715.70      486.72      6.64 o 
  -2   3   6        2.03        3.12      2.28 o 
  -1   3   6    12687.31    12194.92    100.38 o 
   0   3   6      198.15      130.12      5.60 o 
   1   3   6     3334.04     3383.27     34.48 o 
   2   3   6     4916.15     5008.67     56.13 o 
   3   3   6     1650.83     2136.72     27.01 o 
   4   3   6     1574.91     1422.60     18.64 o 
   5   3   6      139.43      128.79      7.16 o 
   6   3   6       20.36       45.90      7.26 o 
   7   3   6     1263.76     1270.19     23.22 o 
   8   3   6      225.69      247.66     15.59 o 
   9   3   6     1404.21     1334.30     31.85 o 
  10   3   6      115.07      141.23     17.54 o 
  11   3   6       24.05        0.50     19.56 o 
  12   3   6        2.47      -11.88     26.93 o 
  13   3   6       47.67       25.51     25.85 o 
 -13   4   6        9.91       -8.05     26.84 o 
 -12   4   6       48.51       70.59     21.50 o 
 -11   4   6       53.73       24.34     17.39 o 
 -10   4   6      171.05      142.26     16.90 o 
  -9   4   6      644.80      632.60     22.77 o 
  -8   4   6       20.59       31.23      8.03 o 
  -7   4   6      232.16      243.74      8.40 o 
  -6   4   6      101.35      121.39      7.56 o 
  -5   4   6       31.73       31.58      4.43 o 
  -4   4   6       49.24       53.28      5.20 o 
  -3   4   6       33.18       35.21      3.70 o 
  -2   4   6       35.38       33.68      3.06 o 
  -1   4   6      222.39      215.47      6.04 o 
   0   4   6       98.97       83.94      3.24 o 
   1   4   6     1339.66     1440.28     15.07 o 
   2   4   6        1.35        2.20      3.49 o 
   3   4   6      508.22      569.88     11.58 o 
   4   4   6       24.73       49.37      4.92 o 
   5   4   6       16.47       28.45      4.26 o 
   6   4   6      353.92      346.20      9.21 o 
   7   4   6      141.73      147.66     10.54 o 
   8   4   6       25.89       32.05     12.45 o 
   9   4   6        0.11      -16.44     16.44 o 
  10   4   6       92.74      111.34     17.83 o 
  11   4   6       17.70       46.06     21.24 o 
  12   4   6        6.44       18.12     23.45 o 
  13   4   6        0.20       -3.44     23.86 o 
 -13   5   6       35.19       53.42     30.55 o 
 -12   5   6        9.06        2.87     20.00 o 
 -11   5   6      100.86      129.02     19.02 o 
 -10   5   6        2.96       -1.13     13.99 o 
  -9   5   6      630.58      620.82     16.94 o 
  -8   5   6     3130.67     3052.30     39.38 o 
  -7   5   6       69.80       74.32      6.44 o 
  -6   5   6      139.55      125.36      7.75 o 
  -5   5   6      103.57      127.24      8.61 o 
  -4   5   6     1188.13     1076.01     18.03 o 
  -3   5   6     8045.05     7794.61     82.72 o 
  -2   5   6      328.87      379.22      9.91 o 
  -1   5   6     9636.80     9562.12     93.38 o 
   0   5   6     1418.57     1395.18     15.83 o 
   1   5   6      957.73      743.19     10.01 o 
   2   5   6     1549.76     1237.49     16.39 o 
   3   5   6        3.68        5.35      4.56 o 
   4   5   6     1694.83     1573.90     20.45 o 
   5   5   6       79.10       82.04      6.31 o 
   6   5   6       81.78       88.16      6.61 o 
   7   5   6     2165.23     2240.93     34.92 o 
   8   5   6      212.13      207.81     15.50 o 
   9   5   6      122.13      131.85     15.81 o 
  10   5   6       25.65       43.39     20.89 o 
  11   5   6      141.29      178.44     23.48 o 
  12   5   6       40.49       84.84     24.10 o 
  13   5   6        0.03      -34.57     34.57 o 
 -13   6   6        0.29        7.27     21.87 o 
 -12   6   6        1.44       -5.90     19.79 o 
 -11   6   6       39.96       34.80     17.34 o 
 -10   6   6      145.93      126.87     15.44 o 
  -9   6   6       43.82       34.69      9.02 o 
  -8   6   6      126.92      111.01      9.77 o 
  -7   6   6      674.33      683.14     16.00 o 
  -6   6   6      635.72      656.77     20.51 o 
  -5   6   6     1707.95     1710.14     25.57 o 
  -4   6   6     1212.96     1133.21     18.95 o 
  -3   6   6     5532.58     5841.93     69.01 o 
  -2   6   6       13.28        9.46      5.77 o 
  -1   6   6     3213.49     3615.41     43.82 o 
   0   6   6     2317.33     2458.36     24.67 o 
   1   6   6      691.74      660.95     10.01 o 
   2   6   6      124.25      144.24      5.92 o 
   3   6   6      228.67      122.29      6.40 o 
   4   6   6      127.59      111.44      6.52 o 
   5   6   6     1869.36     1741.46     23.25 o 
   6   6   6      905.65      926.01     17.32 o 
   7   6   6        8.72        0.46     11.52 o 
   8   6   6       37.83       32.69     13.44 o 
   9   6   6        3.54       10.59     15.61 o 
  10   6   6       23.11       34.65     19.99 o 
  11   6   6       23.08       36.43     22.14 o 
  12   6   6       32.54       47.15     25.62 o 
  13   6   6       98.33      111.80     60.78 o 
 -13   7   6        2.23       22.28     31.59 o 
 -12   7   6        5.46      -12.52     19.25 o 
 -11   7   6       60.59       57.59     18.42 o 
 -10   7   6        7.13      -11.11     14.02 o 
  -9   7   6      115.32      109.89     13.24 o 
  -8   7   6       56.52       43.03      8.39 o 
  -7   7   6       69.47       65.97     14.94 o 
  -6   7   6     1238.45     1253.72     27.54 o 
  -5   7   6      541.15      505.52     19.71 o 
  -4   7   6      181.59      137.50      9.47 o 
  -3   7   6       23.94       31.19      7.82 o 
  -2   7   6       18.72       22.97      9.02 o 
  -1   7   6     1361.95     1401.62     22.36 o 
   0   7   6      284.98      237.70      5.33 o 
   1   7   6       87.81       69.05      4.28 o 
   2   7   6     1229.21     1187.36     17.82 o 
   3   7   6     1420.50     1394.63     19.34 o 
   4   7   6     1040.23     1025.09     15.26 o 
   5   7   6       53.95       58.65      7.00 o 
   6   7   6       65.29       85.87      8.36 o 
   7   7   6       67.56       65.09     15.37 o 
   8   7   6      251.07      244.12     17.25 o 
   9   7   6       54.64       19.21     19.62 o 
  10   7   6        5.80       18.44     21.09 o 
  11   7   6       11.68       41.83     28.44 o 
  12   7   6        0.79       -0.71     30.26 o 
 -12   8   6        2.39       17.80     19.16 o 
 -11   8   6        0.56      -11.34     16.35 o 
 -10   8   6        2.51        4.04     21.63 o 
  -9   8   6       16.13       36.74      8.66 o 
  -8   8   6        2.29       -8.88     16.20 o 
  -7   8   6     1228.40     1229.48     33.18 o 
  -6   8   6      283.35      268.87     15.18 o 
  -5   8   6     3438.08     3305.12     53.22 o 
  -4   8   6        9.92        3.76      8.80 o 
  -3   8   6      647.99      710.76     16.89 o 
  -2   8   6     1781.90     1598.72     28.25 o 
  -1   8   6      483.15      575.63     14.69 o 
   0   8   6     1150.30     1014.51     16.41 o 
   1   8   6     2278.73     2162.86     24.00 o 
   2   8   6       43.80       69.50      6.01 o 
   3   8   6     3564.07     3446.12     37.58 o 
   4   8   6      175.25      163.83      7.88 o 
   5   8   6     2001.25     1913.90     25.77 o 
   6   8   6       26.44       31.31      8.65 o 
   7   8   6      429.56      398.72     15.11 o 
   8   8   6      512.80      513.66     23.98 o 
   9   8   6        0.66        7.60     24.99 o 
  10   8   6        1.28        9.62     25.68 o 
  11   8   6       50.47       54.38     29.26 o 
  12   8   6        5.87      -20.29     29.43 o 
 -12   9   6        0.09        4.56     16.15 o 
 -11   9   6        6.36       22.77     12.78 o 
 -10   9   6       64.28       51.42     20.70 o 
  -9   9   6       20.12       36.60     20.08 o 
  -8   9   6      396.35      380.04     23.50 o 
  -7   9   6      624.58      569.88     23.20 o 
  -6   9   6      319.45      297.84     22.49 o 
  -5   9   6        0.50      -11.14     11.14 o 
  -4   9   6      223.46      200.34     15.09 o 
  -3   9   6      196.42      216.62     11.28 o 
  -2   9   6        0.09       -1.39     11.60 o 
  -1   9   6      216.04      240.73     10.94 o 
   0   9   6        1.09        9.93      7.09 o 
   1   9   6     1309.56     1286.70     16.36 o 
   2   9   6       54.16       73.94      4.95 o 
   3   9   6        0.71       -6.04      6.04 o 
   4   9   6        2.39       -2.89      5.17 o 
   5   9   6      301.18      291.03     10.51 o 
   6   9   6      212.79      199.05     10.20 o 
   7   9   6      197.48      198.61     12.64 o 
   8   9   6        1.23      -16.49     21.70 o 
   9   9   6      136.74      134.84     26.61 o 
  10   9   6       34.08       32.77     25.46 o 
  11   9   6       13.98       36.37     29.13 o 
  12   9   6        8.45      -21.37     48.00 o 
 -12  10   6        3.98       28.50     46.79 o 
 -11  10   6        6.53       -3.98     22.22 o 
 -10  10   6       69.71       67.48     24.13 o 
  -9  10   6      147.64      222.00     33.32 o 
  -8  10   6       17.18       35.83     18.15 o 
  -7  10   6      695.73      700.55     37.18 o 
  -6  10   6      153.45      124.00     14.86 o 
  -5  10   6      128.46      132.10     14.38 o 
  -4  10   6      305.07      315.87     15.68 o 
  -3  10   6      148.26      164.76     13.13 o 
  -2  10   6     1698.64     1704.12     28.93 o 
  -1  10   6      118.20      111.00     11.33 o 
   0  10   6     1208.42     1172.53     34.92 o 
   1  10   6      383.57      349.02      9.70 o 
   2  10   6        5.24        1.76      5.47 o 
   3  10   6     1589.04     1507.25     21.99 o 
   4  10   6       15.24       17.52      8.72 o 
   5  10   6     1513.12     1458.75     24.64 o 
   6  10   6      108.73      132.55     11.85 o 
   7  10   6        5.94       16.34     11.32 o 
   8  10   6       17.77       48.16     18.68 o 
   9  10   6       66.23      102.48     20.31 o 
  10  10   6      143.96      129.93     22.78 o 
  11  10   6        2.55       12.57     23.09 o 
 -11  11   6       79.16       77.12     25.94 o 
 -10  11   6        0.13       11.53     22.01 o 
  -9  11   6      400.29      445.27     26.50 o 
  -8  11   6       28.84       34.63     19.35 o 
  -7  11   6       44.22       35.49     18.86 o 
  -6  11   6       31.50       31.74     14.38 o 
  -5  11   6       85.75       57.76     18.89 o 
  -4  11   6      349.49      300.10     16.19 o 
  -3  11   6      437.19      428.64     17.26 o 
  -2  11   6      151.86      128.05     11.99 o 
  -1  11   6      482.00      466.74     16.87 o 
   0  11   6     2010.95     1773.48     34.13 o 
   1  11   6     3184.15     3184.86     41.10 o 
   2  11   6      662.36      659.98     14.36 o 
   3  11   6      153.41      188.74     10.52 o 
   4  11   6       10.50        6.02      9.20 o 
   5  11   6       96.50      105.05     11.92 o 
   6  11   6       65.98       76.28     12.19 o 
   7  11   6      127.62      135.81     16.00 o 
   8  11   6      175.46      147.52     20.58 o 
   9  11   6       76.05       85.39     30.17 o 
  10  11   6       44.93       31.13     22.34 o 
  11  11   6       51.65       48.12     31.56 o 
 -11  12   6       53.76       16.62     33.17 o 
 -10  12   6       14.51       38.24     24.26 o 
  -9  12   6        1.15       29.03     22.71 o 
  -8  12   6       28.44       -3.02     19.31 o 
  -7  12   6        3.19       27.63     19.43 o 
  -6  12   6        3.67       18.21     15.79 o 
  -5  12   6       44.51       22.14     14.29 o 
  -4  12   6      238.17      220.16     16.18 o 
  -3  12   6       74.21       51.68     13.41 o 
  -2  12   6        3.38        5.46     11.47 o 
  -1  12   6      203.37      208.18     16.46 o 
   0  12   6     2260.53     2214.64     40.78 o 
   1  12   6      494.21      461.60     12.57 o 
   2  12   6        4.50        1.28      8.03 o 
   3  12   6       66.25       83.99     10.30 o 
   4  12   6        1.28        6.57     11.31 o 
   5  12   6       76.41       58.36     12.41 o 
   6  12   6      185.63      181.79     14.38 o 
   7  12   6       87.61       79.14     17.86 o 
   8  12   6      135.42      125.22     20.82 o 
   9  12   6       13.07       23.43     20.80 o 
  10  12   6       78.00       83.09     23.94 o 
 -10  13   6       77.77       73.90     32.91 o 
  -9  13   6       15.61        4.97     22.95 o 
  -8  13   6       11.04        9.71     21.48 o 
  -7  13   6       65.42      112.61     21.41 o 
  -6  13   6      516.11      493.43     21.81 o 
  -5  13   6      309.61      295.00     18.21 o 
  -4  13   6      103.00      119.54     15.26 o 
  -3  13   6      513.36      562.05     20.48 o 
  -2  13   6       16.45       17.72     11.89 o 
  -1  13   6     1491.87     1338.95     30.38 o 
   0  13   6        6.82        5.37     13.48 o 
   1  13   6      685.46      677.71     15.54 o 
   2  13   6      274.95      278.07     13.88 o 
   3  13   6       75.22       45.20     11.59 o 
   4  13   6      853.95      893.24     23.36 o 
   5  13   6       61.14       45.48     13.19 o 
   6  13   6       36.86       89.53     13.89 o 
   7  13   6      112.11      128.60     17.53 o 
   8  13   6        0.24      -20.08     20.08 o 
   9  13   6      115.62       97.47     24.50 o 
  10  13   6       69.10      125.30     48.07 o 
  -9  14   6       35.10       55.60     39.30 o 
  -8  14   6       14.03       24.16     26.25 o 
  -7  14   6      305.63      329.26     57.22 o 
  -6  14   6        2.18        9.35     19.20 o 
  -5  14   6      338.23      363.01     20.89 o 
  -4  14   6       49.03       66.64     18.76 o 
  -3  14   6      121.99      131.49     16.29 o 
  -2  14   6       12.10       11.42     14.12 o 
  -1  14   6       21.82       30.31     19.97 o 
   0  14   6        2.60        1.65     15.90 o 
   1  14   6       25.94       13.83     10.48 o 
   2  14   6      323.41      316.57     16.18 o 
   3  14   6      600.36      619.41     19.69 o 
   4  14   6      268.32      285.17     15.66 o 
   5  14   6      131.42      140.43     16.58 o 
   6  14   6        2.73        5.66     18.55 o 
   7  14   6       30.35       -3.57     19.93 o 
   8  14   6        0.55       19.75     21.49 o 
   9  14   6        3.57      -20.95     29.43 o 
  -8  15   6       45.41      -12.45     27.98 o 
  -7  15   6       19.50       20.48     27.47 o 
  -6  15   6       16.66       17.00     26.50 o 
  -5  15   6      108.45      104.06     22.77 o 
  -4  15   6      169.72      164.68     21.59 o 
  -3  15   6      295.88      279.52     22.66 o 
  -2  15   6       35.99       35.70     17.94 o 
  -1  15   6       70.06       76.77     23.06 o 
   0  15   6       19.79       29.41     22.94 o 
   1  15   6       49.06       26.12     13.22 o 
   2  15   6      106.26      121.04     14.80 o 
   3  15   6       17.21       18.33     14.70 o 
   4  15   6      362.67      421.80     20.19 o 
   5  15   6       11.73       17.68     16.03 o 
   6  15   6      221.29      222.47     27.27 o 
   7  15   6        4.05      -20.83     20.83 o 
   8  15   6        1.40      -16.34     22.37 o 
  -8  16   6        1.87       54.67     46.12 o 
  -7  16   6       55.61       70.25     29.69 o 
  -6  16   6        0.12      -23.54     37.30 o 
  -5  16   6       90.19       79.26     23.55 o 
  -4  16   6       92.89      100.12     34.44 o 
  -3  16   6      241.71      201.90     29.19 o 
  -2  16   6      124.64      154.00     21.83 o 
  -1  16   6        1.09       -5.46     24.42 o 
   0  16   6       39.74       49.18     51.09 o 
   1  16   6      132.97      128.35     21.52 o 
   2  16   6        1.99       -8.65     19.31 o 
   3  16   6      172.28      203.75     19.90 o 
   4  16   6        2.40       -8.63     18.51 o 
   5  16   6      183.84      225.25     22.39 o 
   6  16   6       43.85       59.88     21.09 o 
   7  16   6       14.56       -8.35     28.95 o 
  -6  17   6      120.71      125.92     31.52 o 
  -5  17   6      107.15       65.46     28.33 o 
  -4  17   6       60.73       52.29     23.81 o 
  -3  17   6       23.09       14.43     22.42 o 
  -2  17   6        0.02      -18.47     25.51 o 
  -1  17   6       53.08      -13.23     26.17 o 
   0  17   6        2.68        2.69     24.95 o 
   1  17   6        0.38       -1.12     24.95 o 
   2  17   6        2.22       -3.66     16.47 o 
   3  17   6       70.00       47.30     18.81 o 
   4  17   6       13.22       16.01     20.41 o 
   5  17   6       10.46       -3.64     21.58 o 
   6  17   6       45.37       77.17     28.88 o 
  -5  18   6       51.36       37.35     30.89 o 
  -4  18   6       37.80       41.59     24.90 o 
  -3  18   6       32.64       43.43     23.99 o 
  -2  18   6      343.02      414.08     45.28 o 
  -1  18   6        1.41       13.40     22.41 o 
   0  18   6      120.00      148.98     29.24 o 
   1  18   6       58.58       70.97     34.97 o 
   2  18   6      152.90      163.33     18.45 o 
   3  18   6       15.17       20.31     19.61 o 
   4  18   6       66.30       70.78     26.41 o 
   5  18   6        6.79       -8.09     57.24 o 
  -3  19   6      159.26      171.02     35.13 o 
  -2  19   6        0.32      -26.84     26.84 o 
  -1  19   6      273.99      302.22     33.55 o 
   0  19   6        3.92      -40.54     40.54 o 
   1  19   6       39.46        1.78     41.28 o 
   2  19   6       33.02       33.36     22.59 o 
 -13   1   7        4.29      -27.10     27.10 o 
 -12   1   7       55.55       55.16     25.69 o 
 -11   1   7       11.00       17.30     17.71 o 
 -10   1   7      210.51      246.91     16.55 o 
  -9   1   7     1446.40     1438.70     31.02 o 
  -8   1   7     1415.46     1382.57     22.87 o 
  -7   1   7      185.47      191.97      8.05 o 
  -6   1   7       13.33       16.77      4.20 o 
  -5   1   7      770.16      687.87      9.16 o 
  -4   1   7      384.32      294.06      7.99 o 
  -3   1   7      114.06       79.54      3.85 o 
  -2   1   7     6126.85     5861.68     51.93 o 
  -1   1   7     4081.66     4411.41     37.55 o 
   0   1   7      610.72      492.75      8.59 o 
   1   1   7     5020.23     4842.26     73.14 o 
   2   1   7     2375.03     2555.30     36.65 o 
   3   1   7     4042.44     3610.81     62.92 o 
   4   1   7        1.46        9.09      7.59 o 
   5   1   7     1088.34     1028.69     22.13 o 
   6   1   7      139.78      167.86     11.79 o 
   7   1   7       64.59       89.01     12.76 o 
   8   1   7      332.08      391.09     17.88 o 
   9   1   7      180.69      200.59     16.89 o 
  10   1   7      264.11      272.62     19.74 o 
  11   1   7      104.23      138.99     28.34 o 
  12   1   7       37.12      -23.60     42.98 o 
  13   1   7       11.55       26.77     33.70 o 
 -13   2   7        6.02      -14.96     26.52 o 
 -12   2   7        5.77        3.60     19.87 o 
 -11   2   7       36.61       49.97     18.06 o 
 -10   2   7      130.44      135.75     17.99 o 
  -9   2   7      148.98      137.12     13.72 o 
  -8   2   7      655.88      655.75     16.03 o 
  -7   2   7       17.15        7.02      5.94 o 
  -6   2   7      508.22      539.28      9.09 o 
  -5   2   7      515.28      539.13      7.90 o 
  -4   2   7     1830.95     1896.29     19.19 o 
  -3   2   7     1291.65     1171.71     12.23 o 
  -2   2   7      860.43     1026.65     10.80 o 
  -1   2   7     6325.63     6760.65     59.32 o 
   0   2   7     1345.45     1690.99     16.59 o 
   1   2   7     1409.09     1521.95     20.83 o 
   2   2   7     1616.23     1523.18     18.52 o 
   3   2   7      459.80      441.06     11.39 o 
   4   2   7     2910.99     2711.28     34.58 o 
   5   2   7     1077.84     1021.35     22.48 o 
   6   2   7     2996.14     2921.38     41.78 o 
   7   2   7      329.76      317.21     15.63 o 
   8   2   7       24.66       36.85     13.47 o 
   9   2   7        1.90       10.36     15.06 o 
  10   2   7       74.79      117.67     24.39 o 
  11   2   7        2.35       -5.98     17.90 o 
  12   2   7       52.52       79.86     24.53 o 
  13   2   7        2.58      -24.04     24.04 o 
 -13   3   7        0.25        6.38     26.55 o 
 -12   3   7       26.85        6.49     19.38 o 
 -11   3   7        0.16        0.28     27.09 o 
 -10   3   7      106.28      133.35     23.09 o 
  -9   3   7        2.04       -9.92      9.92 o 
  -8   3   7       54.70       63.81      8.01 o 
  -7   3   7      895.81      921.99     14.84 o 
  -6   3   7        3.02        8.37      4.38 o 
  -5   3   7      446.49      428.75      7.45 o 
  -4   3   7      336.25      372.58      6.63 o 
  -3   3   7      251.32      294.18      5.37 o 
  -2   3   7      717.31      638.56      7.77 o 
  -1   3   7     1937.70     1953.56     18.90 o 
   0   3   7     1197.76     1036.33     10.79 o 
   1   3   7       35.51       58.74      3.70 o 
   2   3   7      350.27      332.53     11.80 o 
   3   3   7      444.14      443.54      9.56 o 
   4   3   7        4.47        9.49      5.28 o 
   5   3   7       23.53       21.96      6.23 o 
   6   3   7     4022.10     3911.02     55.65 o 
   7   3   7      479.81      458.86     17.08 o 
   8   3   7      162.78      131.27     14.61 o 
   9   3   7       74.64       69.80     15.37 o 
  10   3   7      372.74      364.45     21.26 o 
  11   3   7        7.31       -3.40     17.88 o 
  12   3   7        9.35      -15.12     22.77 o 
  13   3   7        4.86       -0.14     25.71 o 
 -13   4   7        0.71      -21.70     21.70 o 
 -12   4   7       34.96        9.11     21.89 o 
 -11   4   7        6.81       30.38     18.35 o 
 -10   4   7       40.47       28.21     23.38 o 
  -9   4   7      196.04      219.50     12.38 o 
  -8   4   7       26.92       42.12      8.39 o 
  -7   4   7      552.44      588.31     12.43 o 
  -6   4   7     3338.26     3331.42     32.49 o 
  -5   4   7     1523.37     1564.21     17.98 o 
  -4   4   7     3783.62     3808.31     39.74 o 
  -3   4   7     1659.04     1511.37     19.47 o 
  -2   4   7     4646.94     4941.09     46.90 o 
  -1   4   7     8499.31     8550.89     71.29 o 
   0   4   7      981.18      863.83     10.36 o 
   1   4   7       81.57       89.03      4.08 o 
   2   4   7     4566.06     4357.57     51.16 o 
   3   4   7      720.72      716.37     14.98 o 
   4   4   7     4366.74     4216.13     51.51 o 
   5   4   7      497.42      531.93     10.43 o 
   6   4   7     1568.77     1491.32     25.05 o 
   7   4   7     1166.88     1120.83     27.18 o 
   8   4   7       29.52       30.18     13.80 o 
   9   4   7      446.84      449.97     21.55 o 
  10   4   7       39.35       67.71     17.90 o 
  11   4   7        5.81       16.53     25.62 o 
  12   4   7        1.31      -23.97     23.97 o 
  13   4   7       44.45       54.47     27.29 o 
 -13   5   7        0.65      -20.46     20.46 o 
 -12   5   7        1.21       29.17     20.32 o 
 -11   5   7       44.16       53.07     28.17 o 
 -10   5   7       32.12       40.09     16.09 o 
  -9   5   7       14.62        4.08     15.44 o 
  -8   5   7      318.19      275.11      9.53 o 
  -7   5   7      651.72      592.95     13.79 o 
  -6   5   7      662.41      586.97     10.57 o 
  -5   5   7      182.81      189.24      9.17 o 
  -4   5   7        5.72        7.36      6.92 o 
  -3   5   7      222.01      235.18      7.16 o 
  -2   5   7       17.12       36.46      5.34 o 
  -1   5   7      372.96      557.83      8.87 o 
   0   5   7       29.23       12.14      3.40 o 
   1   5   7     1977.48     2216.73     24.03 o 
   2   5   7      107.80      133.35      6.49 o 
   3   5   7     1308.48     1270.56     32.00 o 
   4   5   7        2.50        4.44      5.31 o 
   5   5   7       65.31       38.48      5.99 o 
   6   5   7      368.00      383.83     12.44 o 
   7   5   7      348.51      339.59     11.74 o 
   8   5   7      222.54      205.62     16.79 o 
   9   5   7       55.31       33.20     15.52 o 
  10   5   7       46.23       26.90     24.77 o 
  11   5   7        5.92      -27.54     30.83 o 
  12   5   7       26.29        9.02     24.23 o 
  13   5   7        0.83      -45.38     45.38 o 
 -13   6   7        9.83       36.98     21.99 o 
 -12   6   7       16.46      -10.74     19.20 o 
 -11   6   7        1.13       11.96     16.94 o 
 -10   6   7        5.19       27.14     15.79 o 
  -9   6   7       80.60       86.50     13.21 o 
  -8   6   7       39.23       37.89      8.58 o 
  -7   6   7        2.06       -2.54      7.05 o 
  -6   6   7      252.05      234.85     13.21 o 
  -5   6   7      678.09      680.65     21.51 o 
  -4   6   7     1100.60     1122.42     19.45 o 
  -3   6   7     2020.71     1992.83     27.94 o 
  -2   6   7       19.56       18.34      6.27 o 
  -1   6   7     1004.92      942.82     14.66 o 
   0   6   7       80.91       65.47      6.15 o 
   1   6   7     4405.46     4589.00     46.68 o 
   2   6   7     2060.13     1947.10     24.19 o 
   3   6   7      171.35      190.37      7.90 o 
   4   6   7      252.21      207.16      7.67 o 
   5   6   7      448.30      421.55     10.46 o 
   6   6   7      336.59      327.27     10.78 o 
   7   6   7      291.85      312.17     12.43 o 
   8   6   7       33.90        7.59     13.89 o 
   9   6   7       44.12       51.08     15.50 o 
  10   6   7        0.81       -2.09     20.35 o 
  11   6   7        6.38      -19.31     26.09 o 
  12   6   7        6.14       -4.44     29.28 o 
 -12   7   7       62.21       77.43     19.59 o 
 -11   7   7       19.72       -2.16     17.00 o 
 -10   7   7      100.95      123.36     14.66 o 
  -9   7   7       26.13       25.43      8.78 o 
  -8   7   7      130.39      145.97     18.09 o 
  -7   7   7      789.35      764.01     31.14 o 
  -6   7   7      865.90      822.78     20.94 o 
  -5   7   7       25.51       32.03     11.07 o 
  -4   7   7      145.54      154.91     10.06 o 
  -3   7   7      924.02      968.77     18.16 o 
  -2   7   7     2468.54     2301.86     34.31 o 
  -1   7   7     1195.67     1069.22     22.28 o 
   0   7   7     5735.18     5739.04     67.12 o 
   1   7   7      881.22      834.57     12.24 o 
   2   7   7      559.99      639.03     11.96 o 
   3   7   7      741.24      665.26     12.85 o 
   4   7   7       15.97       23.82      6.09 o 
   5   7   7       18.26        6.56      7.62 o 
   6   7   7       28.12       31.16      8.18 o 
   7   7   7       24.65       24.87      9.82 o 
   8   7   7       28.16       45.21     14.68 o 
   9   7   7      314.52      300.47     22.98 o 
  10   7   7      103.41       98.47     27.48 o 
  11   7   7       47.70       49.83     39.55 o 
  12   7   7        3.06      -16.25     31.07 o 
 -12   8   7       21.65       32.92     16.64 o 
 -11   8   7       50.07       38.97     14.19 o 
 -10   8   7       15.57       27.95     19.87 o 
  -9   8   7       62.92       77.03     19.85 o 
  -8   8   7       21.05       15.42     18.98 o 
  -7   8   7       75.79       65.02     13.96 o 
  -6   8   7       32.46       37.55     11.54 o 
  -5   8   7      147.77      127.51     13.39 o 
  -4   8   7      626.63      561.27     20.67 o 
  -3   8   7      533.70      513.02     15.20 o 
  -2   8   7       82.89       61.06      8.90 o 
  -1   8   7      887.45      855.96     20.44 o 
   0   8   7      307.09      330.67     10.85 o 
   1   8   7      102.59      112.63      7.95 o 
   2   8   7      309.57      362.69      9.57 o 
   3   8   7        1.69        6.39      5.69 o 
   4   8   7       12.54        1.49      5.41 o 
   5   8   7      330.53      317.26     10.37 o 
   6   8   7       32.50       31.57      8.94 o 
   7   8   7      156.56      155.54     18.31 o 
   8   8   7       13.57       40.90     22.89 o 
   9   8   7      358.65      332.46     30.00 o 
  10   8   7        0.06       13.89     26.78 o 
  11   8   7        2.85       16.38     27.93 o 
  12   8   7        0.41      -30.37     30.37 o 
 -12   9   7       66.03      102.55     33.17 o 
 -11   9   7        3.53       42.64     27.85 o 
 -10   9   7      162.02      178.80     22.98 o 
  -9   9   7      124.64      163.62     20.97 o 
  -8   9   7      277.73      294.64     21.86 o 
  -7   9   7      126.25      166.46     18.24 o 
  -6   9   7      240.07      211.80     15.47 o 
  -5   9   7     1648.33     1528.44     31.66 o 
  -4   9   7      708.86      698.19     31.97 o 
  -3   9   7       71.99       58.60     11.24 o 
  -2   9   7     1331.79     1251.51     25.87 o 
  -1   9   7      159.46      138.13     18.75 o 
   0   9   7     1882.25     1791.74     28.34 o 
   1   9   7     2429.02     2418.15     26.91 o 
   2   9   7      575.55      573.07     12.38 o 
   3   9   7     1222.55     1197.15     17.45 o 
   4   9   7       41.59       41.11      8.49 o 
   5   9   7      300.42      344.97     15.85 o 
   6   9   7      418.43      471.31     14.38 o 
   7   9   7      135.83      128.29     19.79 o 
   8   9   7     1565.91     1442.75     47.28 o 
   9   9   7        5.73      -21.22     30.80 o 
  10   9   7       77.87      104.00     34.53 o 
  11   9   7        1.91      -29.22     29.22 o 
 -11  10   7        8.43        2.43     27.83 o 
 -10  10   7       49.66       41.83     22.13 o 
  -9  10   7       32.91       -0.84     20.77 o 
  -8  10   7       82.32       90.99     19.70 o 
  -7  10   7       48.68       30.97     14.93 o 
  -6  10   7      304.08      316.97     17.34 o 
  -5  10   7      347.77      357.87     16.80 o 
  -4  10   7      873.01      827.44     23.35 o 
  -3  10   7      721.98      710.27     21.67 o 
  -2  10   7     1063.84     1033.66     29.10 o 
  -1  10   7      192.54      182.71     12.98 o 
   0  10   7       36.42       26.37     10.77 o 
   1  10   7       42.15       38.22      6.87 o 
   2  10   7      257.48      250.35      9.76 o 
   3  10   7       17.17       23.49      7.56 o 
   4  10   7      518.83      524.69     14.80 o 
   5  10   7      513.70      525.67     14.98 o 
   6  10   7        2.37        5.16     10.99 o 
   7  10   7      688.44      640.50     21.83 o 
   8  10   7      112.48      119.72     20.37 o 
   9  10   7       69.02       71.90     21.54 o 
  10  10   7       20.31       13.58     21.45 o 
  11  10   7       29.13       22.43     27.72 o 
 -11  11   7        8.62       -1.04     64.91 o 
 -10  11   7       24.21       22.00     22.69 o 
  -9  11   7        8.39       12.16     21.07 o 
  -8  11   7        1.59       -9.02     20.28 o 
  -7  11   7       65.12       65.28     17.19 o 
  -6  11   7      148.86      125.37     15.86 o 
  -5  11   7       50.56       77.28     14.31 o 
  -4  11   7      657.05      587.64     20.59 o 
  -3  11   7        1.41       -7.59     12.56 o 
  -2  11   7      463.25      419.24     24.02 o 
  -1  11   7      185.12      191.36     14.29 o 
   0  11   7        5.39        1.11     11.37 o 
   1  11   7      452.96      417.50     11.72 o 
   2  11   7      341.87      357.76     11.65 o 
   3  11   7       86.62       67.86      9.85 o 
   4  11   7        4.14        6.69      9.62 o 
   5  11   7      135.84      186.18     15.20 o 
   6  11   7       29.66       60.08     12.21 o 
   7  11   7      265.01      270.59     20.46 o 
   8  11   7       35.57       45.14     18.90 o 
   9  11   7       41.82       47.93     21.51 o 
  10  11   7        0.53      -22.78     22.81 o 
 -10  12   7        3.36       15.67     35.92 o 
  -9  12   7        1.03       -4.06     23.05 o 
  -8  12   7       96.84      106.14     22.12 o 
  -7  12   7       16.34        2.03     20.63 o 
  -6  12   7      246.16      283.98     19.80 o 
  -5  12   7       68.34      101.36     18.62 o 
  -4  12   7      158.74      246.30     30.39 o 
  -3  12   7     1064.90      952.72     27.95 o 
  -2  12   7      359.13      380.15     17.68 o 
  -1  12   7      561.28      557.39     19.60 o 
   0  12   7        6.67        6.96     12.97 o 
   1  12   7       48.70       60.95      7.90 o 
   2  12   7      297.68      314.56     10.72 o 
   3  12   7       10.39        6.10      9.85 o 
   4  12   7      307.07      309.80     26.32 o 
   5  12   7      218.45      214.01     14.05 o 
   6  12   7      326.11      283.32     18.01 o 
   7  12   7      159.20      199.82     17.82 o 
   8  12   7       37.34       20.81     33.17 o 
   9  12   7        4.65       13.80     21.45 o 
  10  12   7        2.58       11.05     29.49 o 
 -10  13   7        3.32       16.93     25.17 o 
  -9  13   7       10.38       -4.56     23.39 o 
  -8  13   7       72.93       79.23     22.08 o 
  -7  13   7        0.00        8.88     20.10 o 
  -6  13   7      133.56      105.81     18.75 o 
  -5  13   7       60.49       71.94     16.74 o 
  -4  13   7       57.49       31.84     15.29 o 
  -3  13   7       13.40        8.79     14.68 o 
  -2  13   7        0.08       -0.11     13.65 o 
  -1  13   7      247.16      262.79     16.68 o 
   0  13   7       83.88       88.39     14.21 o 
   1  13   7       28.96       33.46      7.50 o 
   2  13   7      213.08      184.09     12.93 o 
   3  13   7       82.33       78.65     16.51 o 
   4  13   7        2.01       -9.25     12.10 o 
   5  13   7      132.90      118.56     13.99 o 
   6  13   7       24.80       41.69     16.26 o 
   7  13   7      142.81      159.70     22.08 o 
   8  13   7        1.10        5.98     21.27 o 
   9  13   7        5.13        2.34     33.78 o 
  -9  14   7      129.82      151.95     32.40 o 
  -8  14   7       43.46       10.12     23.86 o 
  -7  14   7       12.26      -21.16     21.16 o 
  -6  14   7      202.21      223.58     20.05 o 
  -5  14   7        2.03       -7.92     18.76 o 
  -4  14   7       85.48       62.90     16.53 o 
  -3  14   7      281.72      327.05     19.32 o 
  -2  14   7       15.67       17.34     14.83 o 
  -1  14   7      477.49      481.15     24.12 o 
   0  14   7      249.40      236.85     32.66 o 
   1  14   7       42.28       57.74      9.71 o 
   2  14   7      863.29      856.30     22.19 o 
   3  14   7      126.32      127.03     13.84 o 
   4  14   7      490.52      508.72     26.25 o 
   5  14   7       22.01       25.35     15.51 o 
   6  14   7        1.68       -2.61     19.39 o 
   7  14   7      221.69      256.53     23.87 o 
   8  14   7        2.93       -3.49     21.45 o 
   9  14   7       77.55       76.55     40.58 o 
  -8  15   7       54.88      102.36     30.90 o 
  -7  15   7        7.70       53.98     29.77 o 
  -6  15   7       36.50       18.89     23.80 o 
  -5  15   7       47.82       61.81     23.04 o 
  -4  15   7       15.32       -8.41     23.74 o 
  -3  15   7        3.78      -11.22     18.69 o 
  -2  15   7      326.83      339.46     23.63 o 
  -1  15   7      186.54      144.04     25.39 o 
   0  15   7      384.76      357.68     29.83 o 
   1  15   7      471.89      403.49     39.67 o 
   2  15   7      141.11      149.85     17.04 o 
   3  15   7      266.54      271.13     17.45 o 
   4  15   7       11.28       11.58     15.61 o 
   5  15   7        7.82       -7.37     18.88 o 
   6  15   7       94.12      108.94     21.64 o 
   7  15   7       18.12        6.97     21.62 o 
   8  15   7       61.16       64.96     31.27 o 
  -7  16   7       63.13       78.96     49.63 o 
  -6  16   7        0.51       32.28     29.48 o 
  -5  16   7       44.96       64.32     24.23 o 
  -4  16   7       35.08        5.88     21.27 o 
  -3  16   7       32.41       12.37     20.98 o 
  -2  16   7       15.96      -13.63     21.23 o 
  -1  16   7       25.85       14.11     23.15 o 
   0  16   7       80.85      154.93     85.69 o 
   1  16   7       56.96       75.67     26.24 o 
   2  16   7       74.28       97.52     15.85 o 
   3  16   7       99.87       89.95     17.97 o 
   4  16   7        0.63      -18.75     18.75 o 
   5  16   7        1.94       26.60     31.49 o 
   6  16   7        4.26       -9.04     30.32 o 
   7  16   7        0.20        9.73     29.45 o 
  -6  17   7        6.14       -2.54     30.83 o 
  -5  17   7       52.30       83.49     24.69 o 
  -4  17   7       74.83       65.25     25.32 o 
  -3  17   7       57.08       75.39     28.82 o 
  -2  17   7      161.84      134.26     24.44 o 
  -1  17   7        5.30       -6.91     21.89 o 
   0  17   7       73.16      110.43     28.31 o 
   1  17   7       50.53       45.36     29.64 o 
   2  17   7        4.08       34.01     14.65 o 
   3  17   7      140.73      187.28     20.24 o 
   4  17   7       41.28       27.74     19.72 o 
   5  17   7      197.61      290.46     24.68 o 
   6  17   7        1.17       16.73     28.08 o 
  -4  18   7      184.29      161.27     29.64 o 
  -3  18   7        0.18        1.59     24.80 o 
  -2  18   7       86.00      140.16     35.67 o 
  -1  18   7      106.19       75.96     24.51 o 
   0  18   7        3.13       10.91     28.57 o 
   1  18   7        7.59       34.96     28.74 o 
   2  18   7        4.92      -26.84     26.84 o 
   3  18   7       49.03       62.98     18.74 o 
   4  18   7        2.23       17.40     24.56 o 
  -2  19   7       80.74       77.31     47.85 o 
  -1  19   7        3.51      -13.61     30.48 o 
   0  19   7       27.04      100.30     45.78 o 
   1  19   7        1.83       -9.24     45.73 o 
 -13   0   8       88.93       62.48     40.44 o 
 -12   0   8       43.98      -24.42     35.34 o 
 -11   0   8       32.35       17.26     24.17 o 
 -10   0   8       93.60      107.52     21.82 o 
  -9   0   8       94.60       46.25     18.51 o 
  -8   0   8        1.19       -4.94     16.67 o 
  -7   0   8     1827.91     1724.77     33.70 o 
  -6   0   8      298.03      313.17      9.67 o 
  -5   0   8      488.52      419.59     13.74 o 
  -4   0   8     4266.16     4177.43     54.19 o 
  -3   0   8     2828.36     2851.23     42.70 o 
  -2   0   8    16152.68    16919.44    230.21 o 
  -1   0   8     3133.56     3708.93     53.39 o 
   0   0   8     3752.58     3853.55     61.51 o 
   1   0   8     3706.93     3724.79     54.12 o 
   2   0   8      291.12      283.32     12.01 o 
   3   0   8     2910.95     2723.72     49.54 o 
   4   0   8     1296.61     1252.99     40.58 o 
   5   0   8     3472.44     3403.59     76.41 o 
   6   0   8     1289.11     1262.52     37.89 o 
   7   0   8     1144.45     1104.68     37.80 o 
   8   0   8     2303.18     1876.95     52.69 o 
   9   0   8        3.23        5.47     38.63 o 
  10   0   8        7.13       12.28     22.82 o 
  11   0   8        2.86       -9.26     26.36 o 
  12   0   8        0.28       30.30     29.86 o 
  13   0   8        2.42       -7.61     47.80 o 
 -13   1   8        2.39       32.62     27.69 o 
 -12   1   8       45.39       49.22     21.31 o 
 -11   1   8        8.17       19.74     19.04 o 
 -10   1   8        1.81      -13.96     13.96 o 
  -9   1   8      147.60      154.67     17.60 o 
  -8   1   8       37.22       49.88      9.98 o 
  -7   1   8       55.04       34.70      6.58 o 
  -6   1   8      631.58      621.60      9.64 o 
  -5   1   8        2.90       -2.22      4.06 o 
  -4   1   8       93.52      108.54      4.92 o 
  -3   1   8        6.86        3.27      2.93 o 
  -2   1   8      128.66      229.20      5.16 o 
  -1   1   8      104.70       76.32      3.85 o 
   0   1   8      164.46      235.69      6.63 o 
   1   1   8      139.69      136.07      4.95 o 
   2   1   8     3383.75     3714.58     49.10 o 
   3   1   8        2.07       -1.82      4.75 o 
   4   1   8      102.36       85.22      8.72 o 
   5   1   8      128.40      144.99     10.85 o 
   6   1   8     1035.73      950.97     23.50 o 
   7   1   8      873.15      855.58     23.26 o 
   8   1   8       15.38      -13.62     13.62 o 
   9   1   8       13.08       10.20     15.25 o 
  10   1   8        0.98       -0.31     17.39 o 
  11   1   8      189.90      192.41     26.71 o 
  12   1   8       11.61       -2.36     20.66 o 
  13   1   8        0.51      -17.10     27.66 o 
 -13   2   8        0.42      -12.72     26.02 o 
 -12   2   8       14.54       10.50     20.53 o 
 -11   2   8       21.37       14.42     18.51 o 
 -10   2   8      362.73      383.31     20.77 o 
  -9   2   8        2.08      -12.74     12.74 o 
  -8   2   8      328.16      288.30     13.09 o 
  -7   2   8      288.05      320.94      9.13 o 
  -6   2   8        0.98        4.92      4.65 o 
  -5   2   8     1964.57     1951.73     18.43 o 
  -4   2   8     5316.88     5424.31     46.81 o 
  -3   2   8       48.07       33.49      3.74 o 
  -2   2   8     4811.39     4757.56     42.86 o 
  -1   2   8       13.44        5.44      3.48 o 
   0   2   8     1756.74     1770.07     17.64 o 
   1   2   8       81.83       61.85      5.07 o 
   2   2   8       11.05        7.62      4.02 o 
   3   2   8     3781.65     3493.23     42.60 o 
   4   2   8      161.08      134.02      6.26 o 
   5   2   8       36.79       27.73     11.04 o 
   6   2   8      312.01      319.71     11.85 o 
   7   2   8      723.12      719.89     24.50 o 
   8   2   8      566.49      537.54     23.18 o 
   9   2   8      130.18       94.12     16.01 o 
  10   2   8       74.74       64.52     17.08 o 
  11   2   8       31.98       68.07     19.17 o 
  12   2   8        7.63       28.10     25.01 o 
  13   2   8       24.74       16.43     26.74 o 
 -13   3   8        6.40       11.13     25.88 o 
 -12   3   8       24.94      -15.02     21.34 o 
 -11   3   8      120.43      131.65     19.56 o 
 -10   3   8      470.28      458.40     22.21 o 
  -9   3   8      580.85      589.03     23.18 o 
  -8   3   8       44.42       54.45      9.00 o 
  -7   3   8        0.84       -1.74      6.10 o 
  -6   3   8      700.25      682.80     10.37 o 
  -5   3   8      139.24      142.36      5.44 o 
  -4   3   8      671.17      702.14      9.53 o 
  -3   3   8     1134.80     1116.29     12.10 o 
  -2   3   8       11.30        7.92      3.18 o 
  -1   3   8      334.33      185.42      6.56 o 
   0   3   8     7257.96     7206.67     60.58 o 
   1   3   8      734.50      716.19     10.38 o 
   2   3   8     1091.53      830.89     13.14 o 
   3   3   8      170.24      204.56      7.71 o 
   4   3   8     1917.24     1667.15     37.36 o 
   5   3   8       14.90       15.11      6.38 o 
   6   3   8     1031.48     1123.17     24.39 o 
   7   3   8      162.31      203.17     14.51 o 
   8   3   8       10.02       36.49     14.06 o 
   9   3   8      261.79      309.58     19.29 o 
  10   3   8      240.47      317.21     20.69 o 
  11   3   8        0.39      -15.40     23.12 o 
  12   3   8       43.10       20.62     24.82 o 
  13   3   8        7.69       24.29     27.67 o 
 -13   4   8        0.33        9.14     22.95 o 
 -12   4   8        0.39        4.24     20.54 o 
 -11   4   8       21.05      -12.15     17.94 o 
 -10   4   8        3.09       -3.97     20.39 o 
  -9   4   8       23.99       22.02     10.70 o 
  -8   4   8       23.05       20.86      7.75 o 
  -7   4   8     1300.41     1199.69     19.13 o 
  -6   4   8      711.98      714.21     14.45 o 
  -5   4   8       84.53       94.50      7.40 o 
  -4   4   8      191.90      206.45      9.85 o 
  -3   4   8       52.55       36.79      5.21 o 
  -2   4   8       13.38       19.31      4.05 o 
  -1   4   8       12.31       17.46      3.20 o 
   0   4   8      146.04      152.70      4.46 o 
   1   4   8      443.66      521.47      8.84 o 
   2   4   8        2.77        0.29      4.07 o 
   3   4   8      333.50      377.37     11.41 o 
   4   4   8        9.56       23.09      7.55 o 
   5   4   8      114.35      142.31      8.54 o 
   6   4   8      112.44      118.11     12.52 o 
   7   4   8      269.45      226.40     14.87 o 
   8   4   8      281.79      237.62     16.82 o 
   9   4   8        8.17       10.92     15.37 o 
  10   4   8       12.19      -14.43     16.70 o 
  11   4   8        1.99        5.98     21.89 o 
  12   4   8       36.85       33.98     24.96 o 
 -13   5   8       26.81       10.02     22.13 o 
 -12   5   8       11.35       14.62     19.55 o 
 -11   5   8       12.24        4.08     17.58 o 
 -10   5   8       81.95       94.75     12.73 o 
  -9   5   8       82.74       81.03     13.21 o 
  -8   5   8     1073.28     1089.59     21.42 o 
  -7   5   8      225.37      190.75      8.64 o 
  -6   5   8     1148.59     1035.90     22.20 o 
  -5   5   8      103.32      108.63      9.57 o 
  -4   5   8       44.44       61.75      5.95 o 
  -3   5   8      770.38      645.06     14.30 o 
  -2   5   8        3.78       -0.73      5.41 o 
  -1   5   8      397.75      289.72      7.01 o 
   0   5   8     3041.83     3115.46     30.55 o 
   1   5   8     6535.00     6832.71     63.77 o 
   2   5   8     2750.31     2723.70     31.92 o 
   3   5   8      303.80      291.65     11.35 o 
   4   5   8     1235.80     1192.22     19.34 o 
   5   5   8       28.89       16.08      7.04 o 
   6   5   8     1586.22     1512.19     31.12 o 
   7   5   8      569.14      584.88     20.15 o 
   8   5   8      114.26      114.23     15.52 o 
   9   5   8      314.48      261.79     18.63 o 
  10   5   8       28.90       34.10     21.16 o 
  11   5   8       65.79       99.89     31.84 o 
  12   5   8       55.41       27.31     30.73 o 
 -12   6   8       29.58       10.83     19.82 o 
 -11   6   8       36.26       42.44     17.52 o 
 -10   6   8        4.35       -0.97     14.56 o 
  -9   6   8       36.12       38.24     12.07 o 
  -8   6   8       46.56       92.34     18.07 o 
  -7   6   8       41.37       34.54     13.95 o 
  -6   6   8      501.46      510.04     18.03 o 
  -5   6   8       94.97       89.70     10.04 o 
  -4   6   8     1772.08     1698.39     25.86 o 
  -3   6   8     1852.32     1931.77     27.77 o 
  -2   6   8     1862.51     1770.63     25.51 o 
  -1   6   8      159.91      177.50      8.12 o 
   0   6   8      828.82      820.77     11.34 o 
   1   6   8      129.32      108.81      4.94 o 
   2   6   8      407.60      467.45     11.53 o 
   3   6   8      550.62      487.03     13.85 o 
   4   6   8      857.90      880.57     16.61 o 
   5   6   8      451.52      432.27     11.58 o 
   6   6   8      790.63      754.64     17.14 o 
   7   6   8      525.15      545.98     19.76 o 
   8   6   8      176.38      203.24     16.95 o 
   9   6   8        3.08       -7.87     15.71 o 
  10   6   8       13.57       10.34     24.98 o 
  11   6   8        0.35       -3.26     29.23 o 
  12   6   8       11.28       -7.44     31.94 o 
 -12   7   8        2.31       -8.01     17.19 o 
 -11   7   8        4.77       -0.73     14.47 o 
 -10   7   8       39.05       44.50     25.36 o 
  -9   7   8       41.38        5.64     18.29 o 
  -8   7   8       90.56      112.59     18.70 o 
  -7   7   8       37.49       30.98     14.27 o 
  -6   7   8      777.80      722.01     22.52 o 
  -5   7   8       55.52       52.57     10.28 o 
  -4   7   8        2.02        9.28      8.10 o 
  -3   7   8       73.96       71.31      8.49 o 
  -2   7   8      244.18      284.91     11.12 o 
  -1   7   8     2200.08     2133.71     32.64 o 
   0   7   8       21.13        9.58      6.53 o 
   1   7   8       55.33       69.50      6.22 o 
   2   7   8      175.14      180.68      7.92 o 
   3   7   8      294.32      279.67      8.78 o 
   4   7   8     1284.41     1264.14     27.34 o 
   5   7   8      156.97      157.15      9.06 o 
   6   7   8       24.96       24.47      8.28 o 
   7   7   8        2.16        7.01     13.30 o 
   8   7   8       46.54       34.27     22.68 o 
   9   7   8       30.04       41.64     22.96 o 
  10   7   8        0.19      -19.18     26.88 o 
  11   7   8        0.44       16.98     30.62 o 
  12   7   8       30.25       32.20     33.20 o 
 -12   8   8        1.64       29.00     31.83 o 
 -11   8   8        0.03      -16.41     26.03 o 
 -10   8   8       81.40       81.07     25.25 o 
  -9   8   8      112.78      128.38     31.25 o 
  -8   8   8        7.45       24.00     18.22 o 
  -7   8   8      148.32      177.92     21.29 o 
  -6   8   8      396.82      401.66     17.89 o 
  -5   8   8     1668.17     1625.92     32.66 o 
  -4   8   8      980.48     1012.19     24.59 o 
  -3   8   8     1381.07     1390.69     27.64 o 
  -2   8   8     2782.25     2699.83     39.96 o 
  -1   8   8      235.34      179.26     11.40 o 
   0   8   8     1103.43     1072.03     19.87 o 
   1   8   8     1054.97      976.02     14.50 o 
   2   8   8        2.41        3.65      6.06 o 
   3   8   8      456.87      453.66     11.58 o 
   4   8   8      457.28      421.28     11.24 o 
   5   8   8     1071.30     1053.55     19.67 o 
   6   8   8     1379.65     1409.06     23.59 o 
   7   8   8        2.12       -1.04     16.18 o 
   8   8   8       49.62       36.76     22.41 o 
   9   8   8       28.38       36.68     24.10 o 
  10   8   8       15.74       -8.22     29.76 o 
  11   8   8       41.99        9.08     30.05 o 
 -11   9   8        2.14       13.39     29.31 o 
 -10   9   8       32.31       38.93     36.26 o 
  -9   9   8       19.79       13.63     22.20 o 
  -8   9   8      160.54      150.68     24.67 o 
  -7   9   8      338.69      357.38     19.36 o 
  -6   9   8      111.89      143.38     15.02 o 
  -5   9   8       92.37      136.09     20.56 o 
  -4   9   8      239.49      221.85     22.28 o 
  -3   9   8      726.66      668.26     21.90 o 
  -2   9   8     1186.79     1139.61     23.20 o 
  -1   9   8      255.70      219.73     11.49 o 
   0   9   8      420.64      466.91     13.43 o 
   1   9   8      302.89      341.25      8.64 o 
   2   9   8      202.57      197.67      9.00 o 
   3   9   8      500.20      551.24     13.04 o 
   4   9   8       11.27       -6.24      8.88 o 
   5   9   8      522.87      507.90     14.20 o 
   6   9   8      222.96      242.99     11.77 o 
   7   9   8       27.42       16.20     16.67 o 
   8   9   8       15.09       -4.90     19.02 o 
   9   9   8        0.48       -1.17     26.12 o 
  10   9   8        0.22      -16.54     26.71 o 
  11   9   8       13.05       18.43     31.58 o 
 -11  10   8        0.20       19.33     45.75 o 
 -10  10   8       27.12       33.57     24.43 o 
  -9  10   8       44.54       -5.56     21.48 o 
  -8  10   8       41.46        6.09     19.85 o 
  -7  10   8      387.20      353.33     19.85 o 
  -6  10   8        9.52        9.92     12.79 o 
  -5  10   8      380.41      392.77     18.25 o 
  -4  10   8      121.00      127.06     14.29 o 
  -3  10   8       27.04       36.83     12.94 o 
  -2  10   8     1136.32     1165.54     27.59 o 
  -1  10   8      196.92      218.11     18.74 o 
   0  10   8      619.80      588.50     34.95 o 
   1  10   8      758.82      702.89     18.72 o 
   2  10   8      645.48      640.70     15.98 o 
   3  10   8      455.48      450.20     13.36 o 
   4  10   8      292.63      245.86     11.49 o 
   5  10   8      333.68      395.28     13.65 o 
   6  10   8      146.18      160.35     15.01 o 
   7  10   8       28.38        7.41     21.38 o 
   8  10   8       56.35       45.94     19.36 o 
   9  10   8      115.35      122.76     22.21 o 
  10  10   8       26.52      -14.94     24.03 o 
  11  10   8       14.23      -15.26     31.65 o 
 -11  11   8       32.46       37.68     32.32 o 
 -10  11   8        5.11      -26.44     35.91 o 
  -9  11   8       58.24       68.31     23.61 o 
  -8  11   8      283.46      281.50     25.52 o 
  -7  11   8      164.35      195.97     18.66 o 
  -6  11   8      145.82      140.73     16.67 o 
  -5  11   8       69.22       34.41     14.68 o 
  -4  11   8       58.05       29.64     13.95 o 
  -3  11   8       15.15        9.79     12.57 o 
  -2  11   8      628.09      618.05     20.79 o 
  -1  11   8      553.12      514.30     21.61 o 
   0  11   8      355.88      332.75     19.01 o 
   1  11   8      231.39      248.86      8.80 o 
   2  11   8     2841.49     2805.22     37.77 o 
   3  11   8      249.32      282.02     12.27 o 
   4  11   8        9.85        3.77     10.23 o 
   5  11   8       11.85       12.37     11.41 o 
   6  11   8       57.89       58.49     15.49 o 
   7  11   8        5.96       24.56     18.44 o 
   8  11   8      209.62      157.01     22.10 o 
   9  11   8       28.82       -0.06     21.98 o 
  10  11   8      148.11      120.57     29.61 o 
 -10  12   8       13.37        5.70     27.55 o 
  -9  12   8       96.81      112.97     24.70 o 
  -8  12   8        4.48        9.96     22.99 o 
  -7  12   8       69.25       72.27     21.67 o 
  -6  12   8       60.37       46.92     17.06 o 
  -5  12   8       35.96       15.12     16.08 o 
  -4  12   8        0.66        4.78     14.94 o 
  -3  12   8        2.31       13.44     14.43 o 
  -2  12   8      120.08      124.63     20.11 o 
  -1  12   8      342.74      341.98     20.36 o 
   0  12   8        6.50       -4.45     13.00 o 
   1  12   8       68.81       96.99     11.38 o 
   2  12   8        2.92      -11.51     11.51 o 
   3  12   8      127.74      149.74     11.44 o 
   4  12   8        0.95       -4.82     11.95 o 
   5  12   8      197.95      206.14     14.32 o 
   6  12   8        1.42       39.73     15.53 o 
   7  12   8       48.14       27.89     19.03 o 
   8  12   8        0.33        7.37     20.94 o 
   9  12   8       26.02       -2.05     28.61 o 
  10  12   8       21.01       -4.53     30.15 o 
  -9  13   8       51.46       38.86     24.85 o 
  -8  13   8       72.20       52.16     22.87 o 
  -7  13   8        6.75       25.54     19.72 o 
  -6  13   8      143.54      192.88     19.78 o 
  -5  13   8       66.19       57.74     17.30 o 
  -4  13   8       94.32       88.29     16.69 o 
  -3  13   8      607.35      646.04     33.18 o 
  -2  13   8       16.87       40.35     14.59 o 
  -1  13   8      323.30      356.90     27.17 o 
   0  13   8      493.59      488.74     20.87 o 
   1  13   8      294.57      299.87     18.01 o 
   2  13   8       80.24       98.76     12.15 o 
   3  13   8       40.22       21.75     14.45 o 
   4  13   8     1127.91     1108.29     26.09 o 
   5  13   8       88.19      103.18     16.12 o 
   6  13   8       44.46       40.83     16.40 o 
   7  13   8       16.15       25.77     18.55 o 
   8  13   8        3.42      -21.44     21.44 o 
   9  13   8       42.38       72.28     29.88 o 
  -9  14   8        3.03        6.08     26.05 o 
  -8  14   8        2.68       -3.19     35.59 o 
  -7  14   8       14.45       13.26     23.07 o 
  -6  14   8       11.07       18.11     20.01 o 
  -5  14   8      197.97      215.17     24.76 o 
  -4  14   8       34.04       38.75     17.18 o 
  -3  14   8       44.72        5.85     16.91 o 
  -2  14   8      124.97      114.56     19.86 o 
  -1  14   8       33.11       16.91     19.72 o 
   0  14   8      230.15      225.29     23.61 o 
   1  14   8      108.19       64.81     18.90 o 
   2  14   8      116.30       80.89     13.15 o 
   3  14   8       47.62       72.55     18.66 o 
   4  14   8      246.31      255.44     17.98 o 
   5  14   8      129.08      101.84     27.50 o 
   6  14   8      171.89      136.33     21.32 o 
   7  14   8       70.85      100.20     25.49 o 
   8  14   8        4.11        7.02     29.33 o 
  -8  15   8       12.31       -5.32     31.73 o 
  -7  15   8      130.56      112.01     30.47 o 
  -6  15   8        8.45       10.06     22.24 o 
  -5  15   8      280.90      269.21     25.60 o 
  -4  15   8       41.03       42.35     21.48 o 
  -3  15   8      210.43      231.74     23.54 o 
  -2  15   8       42.14       28.18     25.02 o 
  -1  15   8      143.32      153.85     21.30 o 
   0  15   8       31.89       55.27     31.02 o 
   1  15   8       91.97      104.62     25.42 o 
   2  15   8       48.43       42.13     13.83 o 
   3  15   8        0.36      -16.17     16.17 o 
   4  15   8        8.17       -0.92     24.13 o 
   5  15   8       48.70       59.14     20.40 o 
   6  15   8      115.58      110.85     21.81 o 
   7  15   8       36.53       61.43     23.40 o 
  -7  16   8       25.13       23.75     31.83 o 
  -6  16   8       45.31       25.24     24.70 o 
  -5  16   8       36.89       57.98     22.86 o 
  -4  16   8      167.62      167.89     29.44 o 
  -3  16   8       91.75       87.37     23.79 o 
  -2  16   8       91.32      101.37     22.88 o 
  -1  16   8       56.86      -12.27     21.89 o 
   0  16   8       80.01       60.30     27.36 o 
   1  16   8       85.83       69.90     27.66 o 
   2  16   8       12.45        9.34     24.41 o 
   3  16   8      104.83      131.33     18.76 o 
   4  16   8       23.83       46.02     19.59 o 
   5  16   8       17.20       28.69     21.99 o 
   6  16   8       35.29       15.95     26.69 o 
  -5  17   8      102.68      152.14     28.38 o 
  -4  17   8       50.87       46.74     23.28 o 
  -3  17   8        8.33       10.13     24.28 o 
  -2  17   8       15.87       47.98     23.12 o 
  -1  17   8       29.41        6.96     23.31 o 
   0  17   8      118.33      116.05     30.28 o 
   1  17   8        3.37       47.02     32.06 o 
   2  17   8       19.98      -13.48     28.05 o 
   3  17   8        3.74      -13.78     24.82 o 
   4  17   8        0.03       -9.16     20.08 o 
   5  17   8      102.83       72.71     26.41 o 
  -4  18   8       23.34       37.28     26.09 o 
  -3  18   8        0.21       -1.93     28.71 o 
  -2  18   8      100.58      107.40     26.47 o 
  -1  18   8       16.16       28.12     24.39 o 
   0  18   8       83.00      128.12     30.87 o 
   1  18   8       90.94      123.77     46.47 o 
   2  18   8       24.45       27.58     47.21 o 
   3  18   8      121.12      138.71     21.80 o 
 -13   1   9        2.23        7.09     38.46 o 
 -12   1   9        7.99      -20.21     20.21 o 
 -11   1   9       80.49       55.75     16.79 o 
 -10   1   9       39.87       61.40     15.38 o 
  -9   1   9      324.87      318.90     16.80 o 
  -8   1   9       23.02       16.03     11.97 o 
  -7   1   9      999.01     1038.37     15.69 o 
  -6   1   9      441.07      395.33      7.57 o 
  -5   1   9      638.31      672.32      9.67 o 
  -4   1   9       99.85       80.83      4.76 o 
  -3   1   9      251.63      250.49      5.96 o 
  -2   1   9      239.02      155.53      4.94 o 
  -1   1   9      650.79      595.27      8.65 o 
   0   1   9     1654.26     1692.77     19.45 o 
   1   1   9     4529.15     4167.70     42.85 o 
   2   1   9       10.46       19.14      5.14 o 
   3   1   9     4655.04     4483.90     71.50 o 
   4   1   9        9.06        5.17      8.68 o 
   5   1   9     1765.76     1579.83     30.42 o 
   6   1   9       61.54       70.88     12.13 o 
   7   1   9       38.09       26.38     15.53 o 
   8   1   9       77.00       82.85     15.08 o 
   9   1   9      706.00      783.24     26.21 o 
  10   1   9      107.08       97.99     18.16 o 
  11   1   9      116.60      111.45     20.44 o 
  12   1   9       18.80       15.78     22.85 o 
 -13   2   9       12.76       46.13     23.21 o 
 -12   2   9        2.24       -6.23     20.33 o 
 -11   2   9      134.11      137.62     21.71 o 
 -10   2   9        8.74       16.39     14.73 o 
  -9   2   9       12.64       22.14     13.58 o 
  -8   2   9      157.33      150.45     18.92 o 
  -7   2   9       16.94        8.78      7.01 o 
  -6   2   9       28.04       13.77      6.37 o 
  -5   2   9     2070.87     2080.57     21.79 o 
  -4   2   9      866.30      815.22     11.24 o 
  -3   2   9     2615.72     2575.44     23.92 o 
  -2   2   9      846.51      862.17     10.83 o 
  -1   2   9     2932.16     3087.45     30.70 o 
   0   2   9       33.68       23.27      4.10 o 
   1   2   9     1403.80     1364.68     17.85 o 
   2   2   9      763.30      677.02     11.38 o 
   3   2   9       52.41       75.82      5.09 o 
   4   2   9      117.05       99.03      6.35 o 
   5   2   9     1890.99     1950.41     35.21 o 
   6   2   9      193.18      213.78     15.08 o 
   7   2   9        5.43        8.83     25.26 o 
   8   2   9      124.44      123.24     15.79 o 
   9   2   9      104.26      111.34     22.03 o 
  10   2   9        9.87        7.46     16.86 o 
  11   2   9        0.44       14.29     20.12 o 
  12   2   9       43.13       -5.30     23.85 o 
 -13   3   9       12.33       -4.21     34.39 o 
 -12   3   9        0.70      -15.91     20.41 o 
 -11   3   9       23.57        4.62     18.79 o 
 -10   3   9        9.75        1.54     16.83 o 
  -9   3   9       36.76       35.07     18.27 o 
  -8   3   9      124.97      110.03     13.97 o 
  -7   3   9        3.36        0.48      6.46 o 
  -6   3   9      613.96      647.91     12.73 o 
  -5   3   9     1462.83     1460.51     15.21 o 
  -4   3   9       73.63       98.01      6.69 o 
  -3   3   9        7.12        9.19      3.83 o 
  -2   3   9       35.95       11.14      3.75 o 
  -1   3   9       33.09       21.11      4.13 o 
   0   3   9     1615.11     1609.58     17.57 o 
   1   3   9      893.07      931.45     12.77 o 
   2   3   9      418.29      445.84      9.97 o 
   3   3   9       46.93       45.63      7.07 o 
   4   3   9        4.43       -4.04      4.93 o 
   5   3   9      693.08      643.22     16.21 o 
   6   3   9      563.50      571.27     19.07 o 
   7   3   9        8.29       13.47     13.09 o 
   8   3   9       92.16       96.18     15.30 o 
   9   3   9      174.99      129.50     31.95 o 
  10   3   9        3.99       19.65     18.95 o 
  11   3   9       16.61       17.93     20.55 o 
  12   3   9        5.15       -5.00     25.75 o 
 -13   4   9       33.74       75.78     24.75 o 
 -12   4   9       17.42       -8.15     19.63 o 
 -11   4   9       53.67       87.86     33.65 o 
 -10   4   9        3.78       -1.82     16.05 o 
  -9   4   9      196.21      224.38     12.06 o 
  -8   4   9      139.27      162.71     12.42 o 
  -7   4   9      102.80      120.93      8.65 o 
  -6   4   9      654.62      640.58     16.43 o 
  -5   4   9     2157.22     2144.18     23.41 o 
  -4   4   9      372.72      355.78      9.65 o 
  -3   4   9     6865.49     6762.19     72.37 o 
  -2   4   9      797.75      813.50     10.59 o 
  -1   4   9     4531.67     4409.69     42.54 o 
   0   4   9     1656.24     1570.42     16.42 o 
   1   4   9      170.69      159.37      5.63 o 
   2   4   9     1317.36     1246.73     23.22 o 
   3   4   9       49.56       39.36      5.14 o 
   4   4   9      961.31      908.71     23.58 o 
   5   4   9      375.93      424.43     12.86 o 
   6   4   9       32.75       40.71     12.55 o 
   7   4   9     1307.82     1327.34     30.60 o 
   8   4   9      222.27      200.39     27.78 o 
   9   4   9       20.41       10.32     15.48 o 
  10   4   9       17.14       27.27     18.48 o 
  11   4   9       42.19       45.15     27.02 o 
  12   4   9       28.30      -30.28     30.28 o 
 -12   5   9        2.40       -9.02     19.56 o 
 -11   5   9        1.28       14.28     23.04 o 
 -10   5   9        0.21      -10.19     14.86 o 
  -9   5   9       23.28       12.57     13.86 o 
  -8   5   9       41.38       21.84      8.75 o 
  -7   5   9      851.36      819.36     17.09 o 
  -6   5   9       44.55       34.93     10.68 o 
  -5   5   9      383.93      398.18     14.94 o 
  -4   5   9      938.65      926.42     17.83 o 
  -3   5   9       41.73       48.36      5.79 o 
  -2   5   9       69.64       65.46      6.64 o 
  -1   5   9      484.70      462.47     10.11 o 
   0   5   9       45.70       44.75      4.10 o 
   1   5   9      113.59       90.12      7.73 o 
   2   5   9      220.92      260.21      7.92 o 
   3   5   9     1522.76     1499.12     28.12 o 
   4   5   9      111.46      124.80      8.08 o 
   5   5   9      512.38      483.47     13.94 o 
   6   5   9       26.83       34.63      9.18 o 
   7   5   9       23.09       31.76     13.80 o 
   8   5   9      106.58      110.08     16.04 o 
   9   5   9        1.52       16.44     17.32 o 
  10   5   9       19.77       19.99     20.89 o 
  11   5   9        5.20      -14.76     26.83 o 
  12   5   9        1.49        8.21     32.92 o 
 -12   6   9       26.67       -7.71     17.61 o 
 -11   6   9       55.34       53.60     16.50 o 
 -10   6   9       18.36       13.68     17.37 o 
  -9   6   9        8.30       22.20     24.72 o 
  -8   6   9      320.98      320.30     33.95 o 
  -7   6   9       13.77       -3.60     12.32 o 
  -6   6   9      184.42      203.19     19.89 o 
  -5   6   9      907.08      913.00     21.61 o 
  -4   6   9       88.66       85.43      9.08 o 
  -3   6   9     3963.92     4033.16     50.68 o 
  -2   6   9      154.17      127.45      8.59 o 
  -1   6   9     1043.71     1017.60     19.89 o 
   0   6   9      107.78      123.02      8.73 o 
   1   6   9      780.48      773.84     11.92 o 
   2   6   9      335.65      313.02      8.66 o 
   3   6   9      196.90      177.92      8.96 o 
   4   6   9      179.22      185.20     10.28 o 
   5   6   9     1480.07     1438.39     28.67 o 
   6   6   9       13.47       17.92     10.03 o 
   7   6   9      368.10      384.72     29.60 o 
   8   6   9        4.29       -0.97     17.92 o 
   9   6   9       17.81       20.76     20.65 o 
  10   6   9       66.22       76.94     28.87 o 
  11   6   9       36.60      -18.30     34.83 o 
  12   6   9        3.20        0.00     33.18 o 
 -12   7   9       13.80      -30.52     30.52 o 
 -11   7   9        0.34       -2.69     26.68 o 
 -10   7   9       11.77       28.34     33.96 o 
  -9   7   9      263.25      273.12     28.55 o 
  -8   7   9       13.80        8.37     14.81 o 
  -7   7   9      616.83      606.67     19.68 o 
  -6   7   9      120.58      130.80     14.05 o 
  -5   7   9      577.67      560.37     25.69 o 
  -4   7   9      150.25      142.25     11.52 o 
  -3   7   9       25.77       18.46      8.44 o 
  -2   7   9      725.90      663.66     18.66 o 
  -1   7   9     1101.88     1051.64     26.62 o 
   0   7   9      450.78      428.15     17.50 o 
   1   7   9     1256.81     1156.70     15.67 o 
   2   7   9      138.39      150.31      8.14 o 
   3   7   9     1271.44     1205.30     20.33 o 
   4   7   9      296.58      308.32     11.23 o 
   5   7   9      144.99      142.22     12.36 o 
   6   7   9       69.30       67.19     14.20 o 
   7   7   9        7.87        8.60     15.36 o 
   8   7   9      115.85      141.68     20.94 o 
   9   7   9      299.73      346.04     30.28 o 
  10   7   9        2.28        4.63     26.03 o 
  11   7   9      226.90      251.67     34.60 o 
 -12   8   9        4.49       -7.18     31.82 o 
 -11   8   9        0.52      -17.90     26.28 o 
 -10   8   9        2.16      -18.59     25.69 o 
  -9   8   9        2.23      -11.32     19.64 o 
  -8   8   9      212.65      183.81     20.43 o 
  -7   8   9        9.79        4.02     21.53 o 
  -6   8   9       13.07       21.90     13.21 o 
  -5   8   9      155.60      153.99     14.73 o 
  -4   8   9      615.32      545.87     18.79 o 
  -3   8   9      370.80      329.04     15.19 o 
  -2   8   9      110.51      105.37     10.55 o 
  -1   8   9       95.03       83.94     10.30 o 
   0   8   9      700.92      662.57     22.12 o 
   1   8   9        8.06        9.75      5.17 o 
   2   8   9      274.77      312.84     17.49 o 
   3   8   9      236.93      231.61     12.51 o 
   4   8   9        2.96       -7.67     11.60 o 
   5   8   9        0.82       13.63     10.51 o 
   6   8   9      124.84      142.97     18.61 o 
   7   8   9       17.03       24.07     17.46 o 
   8   8   9       52.88       57.75     34.88 o 
   9   8   9       28.69       20.87     25.06 o 
  10   8   9       71.45       19.85     29.06 o 
  11   8   9        0.55       29.81     31.72 o 
 -11   9   9        0.35       18.37     29.27 o 
 -10   9   9       14.04       33.87     37.35 o 
  -9   9   9       37.39        1.55     20.12 o 
  -8   9   9       37.94       54.47     20.93 o 
  -7   9   9      341.49      377.17     29.53 o 
  -6   9   9       14.37       20.63     16.15 o 
  -5   9   9       92.10      125.02     14.95 o 
  -4   9   9      493.92      505.31     19.07 o 
  -3   9   9      698.46      683.92     22.25 o 
  -2   9   9      410.10      416.90     17.30 o 
  -1   9   9       72.83      105.69     11.87 o 
   0   9   9      629.33      592.33     21.04 o 
   1   9   9     1769.00     1751.65     27.40 o 
   2   9   9      178.87      195.92     13.16 o 
   3   9   9     1573.71     1586.08     27.49 o 
   4   9   9      181.92      178.89     10.86 o 
   5   9   9      299.70      330.75     12.70 o 
   6   9   9      252.17      310.30     15.00 o 
   7   9   9       23.52        0.11     14.83 o 
   8   9   9      384.77      372.35     24.90 o 
   9   9   9       20.88       10.47     33.91 o 
  10   9   9       34.55       17.36     29.69 o 
  11   9   9        5.58        6.48     53.76 o 
 -11  10   9       25.73       51.37     30.87 o 
 -10  10   9      131.66      160.06     54.38 o 
  -9  10   9        0.87      -21.95     21.95 o 
  -8  10   9        9.11       -1.14     19.76 o 
  -7  10   9       56.99       44.12     17.57 o 
  -6  10   9       59.63       43.66     16.46 o 
  -5  10   9      304.16      268.63     35.21 o 
  -4  10   9      231.32      210.15     16.88 o 
  -3  10   9      491.80      497.24     22.76 o 
  -2  10   9        1.67       -4.15     12.44 o 
  -1  10   9     1849.18     1776.11     35.07 o 
   0  10   9      143.62      153.28     16.40 o 
   1  10   9      541.71      510.36     12.52 o 
   2  10   9       31.16       29.80      9.11 o 
   3  10   9      297.67      276.03     11.71 o 
   4  10   9       45.74       39.21      9.98 o 
   5  10   9      171.01      184.97     13.09 o 
   6  10   9       39.11       40.43     14.51 o 
   7  10   9      196.33      190.38     23.35 o 
   8  10   9        0.52      -19.40     19.40 o 
   9  10   9      160.09      157.66     21.93 o 
  10  10   9      122.59      113.47     24.35 o 
 -10  11   9        4.47      -13.31     28.63 o 
  -9  11   9        6.40       37.01     24.34 o 
  -8  11   9        1.02        2.05     21.12 o 
  -7  11   9       14.21       19.94     17.29 o 
  -6  11   9       32.42       47.11     16.60 o 
  -5  11   9        7.50      -12.77     15.23 o 
  -4  11   9      308.77      314.01     18.13 o 
  -3  11   9       42.53       38.63     14.24 o 
  -2  11   9      809.99      760.12     28.86 o 
  -1  11   9        0.57      -13.69     13.69 o 
   0  11   9      384.38      410.62     20.72 o 
   1  11   9        8.99       20.99     15.00 o 
   2  11   9       11.86       -7.10      8.28 o 
   3  11   9      629.81      602.38     16.72 o 
   4  11   9        3.21        6.53     10.68 o 
   5  11   9       14.50       20.82     25.60 o 
   6  11   9      255.94      280.94     18.33 o 
   7  11   9       44.86       25.78     19.68 o 
   8  11   9       37.35       42.59     21.03 o 
   9  11   9       27.34      -14.96     21.53 o 
  10  11   9       12.10      -14.00     30.61 o 
 -10  12   9        0.15      -26.19     30.96 o 
  -9  12   9        0.96      -23.97     23.97 o 
  -8  12   9       11.24       19.81     21.45 o 
  -7  12   9       24.60       55.13     20.45 o 
  -6  12   9      258.28      280.19     19.01 o 
  -5  12   9      208.01      222.32     20.01 o 
  -4  12   9       99.02      130.48     28.55 o 
  -3  12   9      728.61      712.17     24.77 o 
  -2  12   9        2.40       -0.20     14.41 o 
  -1  12   9     1045.10     1003.15     28.18 o 
   0  12   9       54.82       34.28     16.61 o 
   1  12   9       34.04       55.40     17.68 o 
   2  12   9      131.40      152.98     10.09 o 
   3  12   9      132.17      100.97     11.83 o 
   4  12   9       91.89      100.86     12.63 o 
   5  12   9      556.46      534.07     23.55 o 
   6  12   9        4.81       12.11     22.17 o 
   7  12   9      319.62      309.06     29.63 o 
   8  12   9        6.74        5.74     22.00 o 
   9  12   9       32.41       23.91     24.01 o 
  -9  13   9       65.22       90.47     27.04 o 
  -8  13   9       29.11       58.84     25.28 o 
  -7  13   9       38.97       28.10     19.56 o 
  -6  13   9      112.86      101.03     20.82 o 
  -5  13   9        8.37      -18.87     20.00 o 
  -4  13   9       23.06       30.72     16.91 o 
  -3  13   9       10.68        1.82     16.54 o 
  -2  13   9       30.63       33.27     15.96 o 
  -1  13   9       35.03       50.86     15.89 o 
   0  13   9      407.37      404.39     22.76 o 
   1  13   9      198.54      151.90     19.13 o 
   2  13   9        4.67        4.76     14.17 o 
   3  13   9       13.83      -12.00     12.00 o 
   4  13   9       45.48       44.73     13.47 o 
   5  13   9        6.44        3.30     15.91 o 
   6  13   9        0.47        6.92     20.10 o 
   7  13   9       41.32       49.73     21.23 o 
   8  13   9       15.65       28.56     24.75 o 
   9  13   9        6.49      -30.17     30.17 o 
  -8  14   9       28.45       23.04     25.56 o 
  -7  14   9        0.16       13.43     21.51 o 
  -6  14   9      117.49       95.09     21.12 o 
  -5  14   9       65.93       63.37     27.21 o 
  -4  14   9       89.80      129.01     18.91 o 
  -3  14   9      122.55      148.98     18.79 o 
  -2  14   9       23.67       37.26     17.70 o 
  -1  14   9       92.48       87.14     16.64 o 
   0  14   9      103.27       63.24     24.34 o 
   1  14   9       37.00       35.20     18.91 o 
   2  14   9      650.15      656.85     20.15 o 
   3  14   9        0.00       17.42     14.05 o 
   4  14   9      317.67      346.27     24.31 o 
   5  14   9       69.79       59.70     20.34 o 
   6  14   9        8.62      -20.07     20.07 o 
   7  14   9       68.01       60.05     26.91 o 
   8  14   9        0.65       16.98     30.21 o 
  -7  15   9       11.77       65.05     32.01 o 
  -6  15   9        0.36       13.04     25.74 o 
  -5  15   9      112.98       84.41     43.72 o 
  -4  15   9        8.55       21.70     21.82 o 
  -3  15   9        0.30       25.64     34.80 o 
  -2  15   9        5.21        5.85     20.21 o 
  -1  15   9      124.47      142.08     22.44 o 
   0  15   9       87.14      158.26     32.87 o 
   1  15   9      271.27      239.85     29.67 o 
   2  15   9        5.25        2.66     29.83 o 
   3  15   9      228.75      233.97     19.26 o 
   4  15   9       40.83       60.82     19.26 o 
   5  15   9       12.74       11.84     19.52 o 
   6  15   9        3.30      -12.44     20.71 o 
   7  15   9        7.87       12.32     30.45 o 
  -6  16   9       57.18       74.78     28.23 o 
  -5  16   9       19.06       32.40     23.98 o 
  -4  16   9        1.00       -8.66     32.11 o 
  -3  16   9       32.70       46.00     23.05 o 
  -2  16   9      108.44      106.17     23.58 o 
  -1  16   9        1.26      -23.17     24.85 o 
   0  16   9       95.11      110.93     27.21 o 
   1  16   9       26.69      -19.10     40.07 o 
   2  16   9      108.12      149.55     30.27 o 
   3  16   9        0.74       -3.92     16.04 o 
   4  16   9      147.20      159.96     21.02 o 
   5  16   9        6.82       27.27     21.35 o 
   6  16   9       17.96       21.42     27.46 o 
  -5  17   9       18.58       47.94     27.66 o 
  -4  17   9       98.89      171.63     65.72 o 
  -3  17   9       39.21       54.44     25.60 o 
  -2  17   9       80.06       89.45     24.42 o 
  -1  17   9       29.84       -4.93     23.01 o 
   0  17   9        8.03        9.31     28.36 o 
   1  17   9      124.44      177.72     31.96 o 
   2  17   9       42.54       25.33     36.09 o 
   3  17   9       87.56      109.66     30.07 o 
   4  17   9       31.71       16.49     22.56 o 
  -2  18   9      167.19      131.19     34.29 o 
  -1  18   9        0.30      -29.49     29.49 o 
   0  18   9        0.07       26.89     28.98 o 
   1  18   9        5.81       22.34     46.32 o 
   2  18   9        6.90       23.33     46.32 o 
 -13   0  10        8.50       25.95     38.76 o 
 -12   0  10       30.76        2.59     42.49 o 
 -11   0  10       51.53        0.44     23.67 o 
 -10   0  10      255.60      287.94     26.72 o 
  -9   0  10        8.81      -19.05     19.05 o 
  -8   0  10      187.38      185.82     25.04 o 
  -7   0  10      109.59      117.17     17.22 o 
  -6   0  10     4322.96     4233.01     56.84 o 
  -5   0  10      285.61      273.47     12.41 o 
  -4   0  10      810.45      811.56     16.33 o 
  -3   0  10      238.89      207.66      8.40 o 
  -2   0  10     7902.65     7866.66    110.08 o 
  -1   0  10       81.66       69.73     14.88 o 
   0   0  10     3112.30     2845.48     43.36 o 
   1   0  10      896.64      764.49     59.53 o 
   2   0  10      129.65      168.68     12.57 o 
   3   0  10       23.10       24.06     17.10 o 
   4   0  10       25.41        6.21     15.94 o 
   5   0  10       53.64       83.29     16.52 o 
   6   0  10     1066.23     1078.22     36.46 o 
   7   0  10        8.83      -10.00     19.78 o 
   8   0  10      209.21      261.59     25.71 o 
   9   0  10       27.37      -10.57     23.91 o 
  10   0  10       60.80       58.63     26.69 o 
  11   0  10        2.07       -2.60     29.71 o 
  12   0  10        7.97      -14.54     30.33 o 
 -13   1  10        0.05      -13.07     27.24 o 
 -12   1  10        2.23       -9.84     20.78 o 
 -11   1  10       58.46       30.82     17.10 o 
 -10   1  10        0.81       15.12     15.39 o 
  -9   1  10        0.61      -12.85     12.97 o 
  -8   1  10      427.10      469.22     17.66 o 
  -7   1  10      286.62      264.48     11.86 o 
  -6   1  10      226.96      225.15     14.03 o 
  -5   1  10       23.55       21.98      5.07 o 
  -4   1  10      205.94      194.23      6.25 o 
  -3   1  10       71.34       85.94      5.14 o 
  -2   1  10      199.15      228.43      6.00 o 
  -1   1  10      669.22      667.40     13.66 o 
   0   1  10      239.29      307.20      7.44 o 
   1   1  10      670.90      721.96     14.86 o 
   2   1  10     1168.97     1179.39     15.78 o 
   3   1  10        2.49       -4.44      5.09 o 
   4   1  10      701.64      666.51     19.04 o 
   5   1  10      464.29      435.56     15.86 o 
   6   1  10      120.01      101.55     13.03 o 
   7   1  10      100.26       77.33     13.54 o 
   8   1  10        6.93       18.49     14.33 o 
   9   1  10       36.67       37.17     16.66 o 
  10   1  10        1.69       -7.99     18.00 o 
  11   1  10        3.96      -13.35     20.73 o 
  12   1  10        8.00       43.28     22.13 o 
 -13   2  10        7.24       -8.95     27.98 o 
 -12   2  10      115.21      139.73     22.95 o 
 -11   2  10        8.81        3.35     23.60 o 
 -10   2  10       60.74      105.84     16.18 o 
  -9   2  10      124.98      154.02     15.20 o 
  -8   2  10       58.21       47.19     10.40 o 
  -7   2  10        4.18       -0.94      7.84 o 
  -6   2  10     1797.88     1600.66     22.59 o 
  -5   2  10       40.90       40.13      5.60 o 
  -4   2  10      729.26      766.53     11.37 o 
  -3   2  10      194.28      221.56      6.07 o 
  -2   2  10     2127.54     2020.55     20.64 o 
  -1   2  10      591.20      605.33      9.86 o 
   0   2  10     1279.06     1251.99     15.60 o 
   1   2  10      370.41      379.18      9.33 o 
   2   2  10      186.61      214.38      7.10 o 
   3   2  10       30.96       24.70      8.07 o 
   4   2  10      393.36      442.70     13.69 o 
   5   2  10      388.14      347.88     15.01 o 
   6   2  10      289.78      289.35     16.52 o 
   7   2  10       65.11       72.97     14.40 o 
   8   2  10      375.41      413.20     20.03 o 
   9   2  10       33.24       44.49     23.92 o 
  10   2  10      294.85      250.68     21.90 o 
  11   2  10       36.93       19.79     25.13 o 
  12   2  10        1.11      -15.53     26.10 o 
 -12   3  10       36.54       13.86     21.09 o 
 -11   3  10       51.40       55.71     22.95 o 
 -10   3  10       98.45      113.13     18.37 o 
  -9   3  10        3.50       -4.57     13.29 o 
  -8   3  10      229.39      264.17     14.92 o 
  -7   3  10       40.10       27.49      8.24 o 
  -6   3  10      577.56      618.24     13.72 o 
  -5   3  10      138.32      165.28      7.12 o 
  -4   3  10     2028.67     1895.24     19.22 o 
  -3   3  10      372.81      370.06      7.55 o 
  -2   3  10       14.35       11.84      4.80 o 
  -1   3  10      234.01      232.10      7.26 o 
   0   3  10     1043.71      943.97     13.33 o 
   1   3  10      160.26      199.52      6.05 o 
   2   3  10     6430.04     6380.27     74.42 o 
   3   3  10       56.02       50.65      5.47 o 
   4   3  10     2577.61     2500.90     35.55 o 
   5   3  10      136.39      147.48     11.54 o 
   6   3  10      108.50       82.57     13.00 o 
   7   3  10      520.71      523.62     20.36 o 
   8   3  10      189.54      203.88     17.31 o 
   9   3  10      423.06      385.86     34.85 o 
  10   3  10       19.65       31.93     18.58 o 
  11   3  10       18.73       -8.18     20.86 o 
  12   3  10       41.20       70.53     32.75 o 
 -12   4  10        8.25       25.11     20.41 o 
 -11   4  10        0.93      -19.74     19.74 o 
 -10   4  10       53.56       44.71     16.49 o 
  -9   4  10       57.33       56.96     15.23 o 
  -8   4  10       22.81       17.27     13.79 o 
  -7   4  10      741.26      692.27     13.74 o 
  -6   4  10       23.43       21.30      6.58 o 
  -5   4  10       24.86       27.68      5.71 o 
  -4   4  10      851.44      784.81     16.25 o 
  -3   4  10       85.31       93.47      5.17 o 
  -2   4  10      267.25      277.72      6.51 o 
  -1   4  10        0.66       -0.15      4.42 o 
   0   4  10       43.83       42.67      4.87 o 
   1   4  10        1.61       -3.60      4.87 o 
   2   4  10      256.46      220.00      6.95 o 
   3   4  10        1.24       -0.26      5.62 o 
   4   4  10        1.42       10.15      5.02 o 
   5   4  10      361.70      375.20     12.56 o 
   6   4  10       53.76       62.97     13.22 o 
   7   4  10       94.85       90.42     14.82 o 
   8   4  10      416.74      314.75     19.24 o 
   9   4  10       86.32       89.82     18.46 o 
  10   4  10       80.00       39.13     22.24 o 
  11   4  10        3.51        0.58     28.97 o 
  12   4  10       13.80        4.42     30.84 o 
 -12   5  10       10.38      -16.26     19.43 o 
 -11   5  10        1.49        4.88     33.05 o 
 -10   5  10       16.97       18.20     14.93 o 
  -9   5  10       78.30       82.00     13.58 o 
  -8   5  10      229.47      264.26     31.06 o 
  -7   5  10        0.23      -10.28     12.81 o 
  -6   5  10     1915.00     1862.43     32.03 o 
  -5   5  10      130.13       86.94     10.95 o 
  -4   5  10      861.55      827.27     15.28 o 
  -3   5  10     1038.69      975.79     15.17 o 
  -2   5  10        2.08        5.04      5.96 o 
  -1   5  10      545.19      499.83      8.65 o 
   0   5  10     1642.28     1656.67     17.64 o 
   1   5  10      467.48      464.10      9.62 o 
   2   5  10     4045.89     3913.05     41.25 o 
   3   5  10        2.39        4.60      3.62 o 
   4   5  10     1151.64     1120.35     21.53 o 
   5   5  10      663.63      688.65     18.18 o 
   6   5  10      247.38      219.60     14.99 o 
   7   5  10      123.51      116.88     15.84 o 
   8   5  10       11.51       25.19     18.48 o 
   9   5  10        2.07      -18.40     19.96 o 
  10   5  10       85.66       88.81     23.38 o 
  11   5  10        4.08      -29.47     30.84 o 
  12   5  10       34.92       12.33     34.41 o 
 -12   6  10       45.11       33.87     23.61 o 
 -11   6  10        8.18      -27.96     27.96 o 
 -10   6  10       15.35       -8.40     41.35 o 
  -9   6  10        0.40       -6.56     21.85 o 
  -8   6  10        4.05       -0.58     20.23 o 
  -7   6  10        8.63        7.65     11.83 o 
  -6   6  10       32.92       29.72     13.00 o 
  -5   6  10        8.48        6.66     12.06 o 
  -4   6  10     3193.53     3076.35     40.96 o 
  -3   6  10       83.66       75.92      9.51 o 
  -2   6  10     2610.12     2486.15     33.55 o 
  -1   6  10      268.30      289.91     14.47 o 
   0   6  10      609.71      574.91      9.76 o 
   1   6  10      186.84      169.50      7.31 o 
   2   6  10      822.70      858.93     15.06 o 
   3   6  10        4.67        3.06      7.90 o 
   4   6  10      983.48     1017.18     20.97 o 
   5   6  10      103.87      123.51     11.48 o 
   6   6  10      113.18      122.80     17.14 o 
   7   6  10       10.32        5.27     16.37 o 
   8   6  10       44.17       45.10     18.98 o 
   9   6  10       19.50       34.16     19.71 o 
  10   6  10       18.20       19.11     28.86 o 
  11   6  10        0.23       19.57     31.41 o 
 -12   7  10       21.80        8.31     38.38 o 
 -11   7  10        5.38        8.52     28.55 o 
 -10   7  10       46.31       62.18     27.88 o 
  -9   7  10        3.63       24.68     37.40 o 
  -8   7  10       37.62       58.41     17.60 o 
  -7   7  10       20.24       29.53     13.12 o 
  -6   7  10      160.37      174.78     15.48 o 
  -5   7  10       30.54       26.77     13.14 o 
  -4   7  10      165.40      184.57     14.50 o 
  -3   7  10       17.61       31.10      9.89 o 
  -2   7  10      834.54      818.57     19.67 o 
  -1   7  10     1863.69     1758.98     29.63 o 
   0   7  10       61.04       62.29      5.62 o 
   1   7  10      211.45      238.22      8.78 o 
   2   7  10      250.23      259.09     10.90 o 
   3   7  10       13.04       14.38      9.26 o 
   4   7  10      511.90      486.16     15.45 o 
   5   7  10      498.85      549.05     16.50 o 
   6   7  10      167.19      142.44     18.36 o 
   7   7  10       16.05        5.54     17.12 o 
   8   7  10       20.00        4.72     19.06 o 
   9   7  10       21.88       46.31     25.55 o 
  10   7  10        3.58       18.42     28.03 o 
  11   7  10        0.12      -29.70     29.70 o 
 -11   8  10       31.83       31.08     29.20 o 
 -10   8  10       72.35       96.28     27.98 o 
  -9   8  10      112.71      162.48     27.71 o 
  -8   8  10        0.33      -10.26     17.06 o 
  -7   8  10      125.86      119.77     15.49 o 
  -6   8  10       20.23       39.24     15.50 o 
  -5   8  10       39.34       55.77     14.31 o 
  -4   8  10     1152.76     1131.09     28.14 o 
  -3   8  10       20.28       13.24     12.11 o 
  -2   8  10     1291.55     1251.00     24.86 o 
  -1   8  10      486.21      470.44     15.76 o 
   0   8  10     1655.53     1771.82     33.93 o 
   1   8  10       76.12       74.67      7.21 o 
   2   8  10       43.21       28.13     11.48 o 
   3   8  10      552.98      521.01     22.15 o 
   4   8  10        5.25       -4.25     10.53 o 
   5   8  10        5.31       -8.62     13.95 o 
   6   8  10      469.77      517.53     22.53 o 
   7   8  10        9.37       27.11     17.76 o 
   8   8  10      319.82      313.66     30.06 o 
   9   8  10        0.70      -26.67     26.67 o 
  10   8  10        6.89      -14.45     29.66 o 
  11   8  10        3.29       53.90     32.73 o 
 -11   9  10       25.03      -23.08     75.29 o 
 -10   9  10      100.85      104.91     29.47 o 
  -9   9  10       25.26       49.11     54.15 o 
  -8   9  10       96.06       64.11     18.22 o 
  -7   9  10       19.79       35.93     14.95 o 
  -6   9  10      123.64      121.00     16.87 o 
  -5   9  10       18.16       26.85     14.82 o 
  -4   9  10       71.55       97.57     14.17 o 
  -3   9  10      569.79      544.18     19.95 o 
  -2   9  10       90.83       74.29     13.13 o 
  -1   9  10      608.48      628.86     21.89 o 
   0   9  10      891.12      894.54     35.97 o 
   1   9  10       40.26       34.45      7.15 o 
   2   9  10        9.70       -2.15      8.76 o 
   3   9  10       16.02       -2.17     12.15 o 
   4   9  10      331.80      342.13     21.43 o 
   5   9  10        1.45      -10.93     10.93 o 
   6   9  10        5.06        1.84     14.34 o 
   7   9  10       12.62       -8.80     16.71 o 
   8   9  10       20.32        9.37     20.12 o 
   9   9  10       61.69       69.39     23.24 o 
  10   9  10        1.62        5.85     39.55 o 
 -10  10  10       12.52       -9.16     33.47 o 
  -9  10  10       40.28       81.24     27.93 o 
  -8  10  10        1.15       -1.50     18.65 o 
  -7  10  10      114.38      122.13     18.20 o 
  -6  10  10       47.06       57.67     17.10 o 
  -5  10  10      318.79      310.46     18.44 o 
  -4  10  10      475.03      527.19     20.88 o 
  -3  10  10      128.93      103.18     14.67 o 
  -2  10  10      198.94      239.65     24.84 o 
  -1  10  10       57.00       69.38     13.59 o 
   0  10  10      171.51      231.60     36.15 o 
   1  10  10      627.21      638.43     24.58 o 
   2  10  10      205.44      214.91     17.13 o 
   3  10  10      383.37      449.52     18.59 o 
   4  10  10      142.06      137.75     13.23 o 
   5  10  10       10.38        6.66     16.27 o 
   6  10  10       60.49       59.30     16.61 o 
   7  10  10       31.41       36.53     24.71 o 
   8  10  10       64.91       72.78     22.96 o 
   9  10  10       11.33       30.23     22.56 o 
  10  10  10       19.45      -20.27     26.95 o 
 -10  11  10        2.48       22.60     32.30 o 
  -9  11  10       13.59       14.40     57.69 o 
  -8  11  10      232.17      228.74     22.17 o 
  -7  11  10       23.74        2.18     19.94 o 
  -6  11  10      306.32      310.67     21.26 o 
  -5  11  10        6.62       -6.93     15.77 o 
  -4  11  10      129.04      134.91     17.19 o 
  -3  11  10       10.55       -1.08     14.78 o 
  -2  11  10       54.09       36.24     14.56 o 
  -1  11  10       72.61      123.67     17.82 o 
   0  11  10      763.06      758.41     29.19 o 
   1  11  10       74.81       62.75     17.09 o 
   2  11  10      976.33      963.98     20.41 o 
   3  11  10       38.19       27.32     13.50 o 
   4  11  10      225.06      260.18     14.86 o 
   5  11  10       38.96       31.31     14.61 o 
   6  11  10       84.15       71.72     30.05 o 
   7  11  10       13.40        8.30     20.45 o 
   8  11  10       10.89       -3.02     28.94 o 
   9  11  10        3.26        6.79     23.16 o 
  -9  12  10      154.38      192.60     27.38 o 
  -8  12  10        1.87       13.63     20.06 o 
  -7  12  10       23.84       33.69     20.08 o 
  -6  12  10       13.54       31.54     18.91 o 
  -5  12  10      121.41      120.27     27.31 o 
  -4  12  10       27.80       28.10     16.50 o 
  -3  12  10        1.68      -15.44     15.44 o 
  -2  12  10       67.39       59.30     16.49 o 
  -1  12  10        6.56        2.05     14.81 o 
   0  12  10      236.13      184.97     20.72 o 
   1  12  10      123.31      111.53     30.11 o 
   2  12  10        1.01       -8.98      8.98 o 
   3  12  10        6.34       10.41     12.34 o 
   4  12  10       65.02       44.44     14.76 o 
   5  12  10      464.60      499.28     22.12 o 
   6  12  10      110.29      110.70     20.88 o 
   7  12  10       54.17       60.43     25.46 o 
   8  12  10        4.19       20.08     23.31 o 
   9  12  10        0.18      -18.57     30.74 o 
  -9  13  10        4.58      -17.49     26.43 o 
  -8  13  10      106.26      151.85     27.01 o 
  -7  13  10        0.92       25.21     20.43 o 
  -6  13  10      108.03      128.00     21.31 o 
  -5  13  10       21.72       13.60     18.05 o 
  -4  13  10       64.32       63.47     17.85 o 
  -3  13  10      194.90      228.71     19.32 o 
  -2  13  10       40.52       42.13     20.83 o 
  -1  13  10      264.77      283.69     24.03 o 
   0  13  10      331.06      317.78     23.09 o 
   1  13  10       72.24       64.30     22.94 o 
   2  13  10      118.41      138.79     12.90 o 
   3  13  10        8.33       -7.93     13.63 o 
   4  13  10      457.99      440.28     20.45 o 
   5  13  10       51.80       29.81     19.06 o 
   6  13  10       93.75       52.03     34.74 o 
   7  13  10       45.01       74.57     22.98 o 
   8  13  10        4.46       -9.73     23.90 o 
  -8  14  10       15.98       17.47     26.70 o 
  -7  14  10        1.25      -21.28     21.28 o 
  -6  14  10        3.02       16.38     20.14 o 
  -5  14  10        6.13        1.36     19.30 o 
  -4  14  10       29.63       37.36     18.37 o 
  -3  14  10       17.04       13.52     17.84 o 
  -2  14  10      371.53      342.55     21.94 o 
  -1  14  10        1.33       19.83     18.11 o 
   0  14  10      154.99      173.77     29.02 o 
   1  14  10        2.23        3.00     25.85 o 
   2  14  10       39.24       70.04     26.31 o 
   3  14  10      110.37      111.62     17.23 o 
   4  14  10      111.75      131.62     18.99 o 
   5  14  10       26.34       36.17     20.78 o 
   6  14  10       41.58       40.13     21.55 o 
   7  14  10       21.03      -18.09     24.13 o 
  -7  15  10       14.91       -7.85     25.98 o 
  -6  15  10        2.19       -7.86     31.44 o 
  -5  15  10      249.06      264.95     27.62 o 
  -4  15  10        6.86       -1.17     22.46 o 
  -3  15  10      418.75      450.62     28.04 o 
  -2  15  10       26.38       36.62     23.36 o 
  -1  15  10      165.37      190.48     25.15 o 
   0  15  10       71.55       50.22     28.89 o 
   1  15  10      128.07       91.10     27.90 o 
   2  15  10      113.08       56.17     28.61 o 
   3  15  10       11.34       14.72     23.53 o 
   4  15  10        4.99       11.60     18.51 o 
   5  15  10      102.68      102.97     22.11 o 
   6  15  10        0.64       -6.47     22.28 o 
  -6  16  10       21.57       15.82     27.83 o 
  -5  16  10       28.38       48.33     25.68 o 
  -4  16  10       97.43      119.66     26.43 o 
  -3  16  10        3.46       24.87     23.72 o 
  -2  16  10      218.26      240.60     27.52 o 
  -1  16  10        4.18       45.08     23.46 o 
   0  16  10       37.26       88.91     24.07 o 
   1  16  10      128.04      143.56     31.77 o 
   2  16  10        2.06        7.67     27.64 o 
   3  16  10       57.86       73.51     30.59 o 
   4  16  10       70.97       49.59     19.48 o 
   5  16  10        7.32       31.76     25.44 o 
  -4  17  10        5.94      -24.48     24.48 o 
  -3  17  10       80.36       70.12     26.77 o 
  -2  17  10       28.01       12.30     26.05 o 
  -1  17  10      118.33      139.10     26.12 o 
   0  17  10       27.87       13.68     23.61 o 
   1  17  10       20.75       12.47     30.58 o 
   2  17  10       85.72      106.03     31.64 o 
   3  17  10       15.76       16.81     45.33 o 
 -12   1  11        0.90        3.87     31.48 o 
 -11   1  11        5.80       20.29     17.77 o 
 -10   1  11       49.23       59.77     16.95 o 
  -9   1  11      155.49      174.89     16.62 o 
  -8   1  11        0.14        0.81     12.67 o 
  -7   1  11     1230.57     1141.06     22.87 o 
  -6   1  11       25.23       10.17      9.22 o 
  -5   1  11     1169.30     1124.00     16.66 o 
  -4   1  11     2204.09     2191.29     24.66 o 
  -3   1  11      648.48      686.47     10.78 o 
  -2   1  11       95.10      114.45      5.93 o 
  -1   1  11     1108.08     1118.13     13.80 o 
   0   1  11       51.01       28.33      5.59 o 
   1   1  11     2983.82     2976.00     32.52 o 
   2   1  11       26.17       35.60      5.97 o 
   3   1  11     3683.35     3653.18     42.07 o 
   4   1  11     1265.78     1253.73     23.17 o 
   5   1  11      113.80      130.03     19.21 o 
   6   1  11      263.43      273.59     16.39 o 
   7   1  11      129.71      119.39     15.15 o 
   8   1  11       11.60        9.63     14.84 o 
   9   1  11       99.87      133.92     22.05 o 
  10   1  11        2.14       -4.61     19.59 o 
  11   1  11      106.38      145.88     21.86 o 
  12   1  11        0.93       12.56     23.27 o 
 -12   2  11        5.66       -8.22     30.28 o 
 -11   2  11       85.43       91.67     18.42 o 
 -10   2  11        1.38      -12.76     15.45 o 
  -9   2  11        8.76       -7.97     14.18 o 
  -8   2  11       16.03       20.92     13.00 o 
  -7   2  11       41.51       51.88     11.98 o 
  -6   2  11       98.01       88.27      9.65 o 
  -5   2  11        5.43        1.18      6.20 o 
  -4   2  11      600.74      595.89     10.58 o 
  -3   2  11     2894.85     2835.60     28.03 o 
  -2   2  11       91.48      106.17      5.84 o 
  -1   2  11     1360.91     1283.44     14.96 o 
   0   2  11      330.22      314.12      7.52 o 
   1   2  11     1695.83     1704.27     23.95 o 
   2   2  11      430.19      400.39     13.34 o 
   3   2  11       54.26       42.65      6.12 o 
   4   2  11      106.32      101.84      9.18 o 
   5   2  11       10.53       34.09      9.82 o 
   6   2  11        2.56       20.18     20.93 o 
   7   2  11      128.61      171.45     19.85 o 
   8   2  11       64.75       86.00     16.74 o 
   9   2  11       32.41       42.21     17.90 o 
  10   2  11      142.56      127.80     21.44 o 
  11   2  11      143.20      136.12     26.33 o 
  12   2  11        0.85      -16.04     32.31 o 
 -12   3  11        3.01       16.87     21.29 o 
 -11   3  11        2.14        1.44     19.02 o 
 -10   3  11       19.58       12.28     16.82 o 
  -9   3  11       73.34       77.37     16.73 o 
  -8   3  11       45.85       55.83     12.80 o 
  -7   3  11      232.27      223.55     11.30 o 
  -6   3  11        0.57       -7.23      7.23 o 
  -5   3  11      134.19      144.64      7.50 o 
  -4   3  11      468.10      441.92      9.32 o 
  -3   3  11       25.25       27.58      4.95 o 
  -2   3  11      230.76      228.98      6.34 o 
  -1   3  11        4.28        3.55      5.13 o 
   0   3  11      130.89      129.34      7.20 o 
   1   3  11      392.37      413.58      8.81 o 
   2   3  11      100.87      117.70      7.13 o 
   3   3  11      867.25      808.14     18.60 o 
   4   3  11      454.70      412.58     13.50 o 
   5   3  11        2.25       -5.63      7.12 o 
   6   3  11       63.37       74.61     13.43 o 
   7   3  11       12.64       11.32     19.26 o 
   8   3  11       44.52       56.99     16.74 o 
   9   3  11      148.90      127.06     19.50 o 
  10   3  11       29.57       13.08     23.12 o 
  11   3  11       82.16       70.86     26.20 o 
 -12   4  11       13.71       30.82     25.01 o 
 -11   4  11       33.13       37.97     18.92 o 
 -10   4  11       50.65       75.25     17.08 o 
  -9   4  11       52.92       74.77     15.51 o 
  -8   4  11       37.72       36.70     12.12 o 
  -7   4  11       25.06       38.79      9.35 o 
  -6   4  11       15.93       21.18      6.45 o 
  -5   4  11      267.23      291.88     14.53 o 
  -4   4  11        4.55       -3.30      5.22 o 
  -3   4  11      562.33      540.52      9.94 o 
  -2   4  11       73.32       81.48      7.88 o 
  -1   4  11     3473.49     3378.68     34.15 o 
   0   4  11     1353.09     1255.88     15.76 o 
   1   4  11      830.52      839.96     12.48 o 
   2   4  11       17.96       23.97      5.69 o 
   3   4  11       25.29       22.20      7.61 o 
   4   4  11      486.89      473.43     12.52 o 
   5   4  11        6.57       16.44      8.70 o 
   6   4  11        6.63        8.24     13.25 o 
   7   4  11      697.76      741.62     24.45 o 
   8   4  11       23.14       40.17     19.46 o 
   9   4  11      180.05      167.66     23.93 o 
  10   4  11        6.11       19.63     23.70 o 
  11   4  11        0.44      -28.66     28.66 o 
 -12   5  11        0.78       24.79     17.60 o 
 -11   5  11        5.58       -8.82     15.97 o 
 -10   5  11        0.16        6.53     17.72 o 
  -9   5  11       10.78      -22.98     22.98 o 
  -8   5  11       21.66      -21.63     21.63 o 
  -7   5  11      158.06      192.97     18.75 o 
  -6   5  11      144.62      165.57     13.96 o 
  -5   5  11      747.79      736.93     19.99 o 
  -4   5  11     1000.42      894.41     23.30 o 
  -3   5  11      127.16      149.36      9.26 o 
  -2   5  11      159.87      151.28      8.02 o 
  -1   5  11       21.98       30.93      4.87 o 
   0   5  11      332.51      341.91      8.09 o 
   1   5  11      246.91      254.75      7.29 o 
   2   5  11      192.41      212.23      7.16 o 
   3   5  11      177.54      176.66     10.84 o 
   4   5  11       34.57       27.05     11.64 o 
   5   5  11      550.35      571.13     18.02 o 
   6   5  11       16.21       15.82     15.86 o 
   7   5  11       60.89        9.46     17.30 o 
   8   5  11       44.65       59.09     20.14 o 
   9   5  11        0.74       -6.88     21.59 o 
  10   5  11       14.37       24.60     23.32 o 
  11   5  11       13.64       27.83     42.36 o 
 -11   6  11       22.18      -13.51     27.99 o 
 -10   6  11        6.75       69.29     26.96 o 
  -9   6  11        0.47       -6.97     23.05 o 
  -8   6  11      114.64      108.86     23.44 o 
  -7   6  11       16.43       27.87     16.88 o 
  -6   6  11       10.71       -0.69     13.38 o 
  -5   6  11      262.96      267.45     14.09 o 
  -4   6  11      100.00       97.13     16.94 o 
  -3   6  11     1854.01     1828.66     30.34 o 
  -2   6  11       12.47       18.79      8.32 o 
  -1   6  11     1468.85     1409.59     27.35 o 
   0   6  11       44.02       47.39      5.79 o 
   1   6  11      513.91      541.57     12.89 o 
   2   6  11      381.36      425.74     12.80 o 
   3   6  11        0.35       -8.61     11.23 o 
   4   6  11       86.17       88.61     10.88 o 
   5   6  11      283.87      337.86     18.99 o 
   6   6  11      142.93      111.83     17.54 o 
   7   6  11      490.68      518.87     25.27 o 
   8   6  11        1.16       -0.49     20.35 o 
   9   6  11       57.14       51.38     22.34 o 
  10   6  11        2.35       15.01     32.45 o 
  11   6  11        7.92        9.49     32.79 o 
 -11   7  11        2.85      -16.66     28.69 o 
 -10   7  11       19.42        4.38     26.83 o 
  -9   7  11       70.11       47.81     27.28 o 
  -8   7  11        8.41       -7.67     23.40 o 
  -7   7  11      555.35      545.98     24.82 o 
  -6   7  11      104.39      132.15     15.66 o 
  -5   7  11     1023.20      923.68     26.61 o 
  -4   7  11      145.46      140.55     14.67 o 
  -3   7  11        7.58       -6.46     12.13 o 
  -2   7  11      884.72      824.85     20.76 o 
  -1   7  11       76.97       73.48     12.01 o 
   0   7  11      138.39      168.15      8.04 o 
   1   7  11     1663.81     1673.25     24.91 o 
   2   7  11      557.30      536.90     19.94 o 
   3   7  11      666.88      679.38     27.46 o 
   4   7  11      539.05      541.78     16.80 o 
   5   7  11     1028.83      929.46     26.07 o 
   6   7  11      152.75      160.76     19.32 o 
   7   7  11        2.47       -2.82     20.40 o 
   8   7  11       41.33       37.91     20.01 o 
   9   7  11       46.32       45.17     28.51 o 
  10   7  11        8.92       16.32     29.00 o 
  11   7  11       46.84       76.68     34.36 o 
 -11   8  11        0.41       60.72     37.10 o 
 -10   8  11        5.55       -3.58     27.73 o 
  -9   8  11       34.04       13.45     27.77 o 
  -8   8  11       24.29       16.54     23.16 o 
  -7   8  11       26.09        4.20     19.73 o 
  -6   8  11       31.88        6.63     21.03 o 
  -5   8  11       28.74       38.53     14.30 o 
  -4   8  11       50.30       33.75     14.03 o 
  -3   8  11       48.34       34.25     13.05 o 
  -2   8  11      717.42      607.46     20.51 o 
  -1   8  11      687.09      645.97     19.22 o 
   0   8  11       71.58       92.93     11.45 o 
   1   8  11      296.09      272.14      9.50 o 
   2   8  11       75.89       88.32     10.09 o 
   3   8  11       22.60       21.81     12.46 o 
   4   8  11      130.40      153.42     12.25 o 
   5   8  11       40.53       23.69     11.77 o 
   6   8  11        4.29       -8.75     16.67 o 
   7   8  11       82.34       96.55     18.03 o 
   8   8  11       43.37       58.29     20.93 o 
   9   8  11        5.39      -25.81     25.81 o 
  10   8  11       13.70       22.49     31.08 o 
 -10   9  11       40.93       52.70     29.89 o 
  -9   9  11        7.20       31.21     65.00 o 
  -8   9  11        2.85       31.42     61.92 o 
  -7   9  11      405.32      421.00     25.30 o 
  -6   9  11       60.22       81.97     16.71 o 
  -5   9  11      347.85      359.24     19.58 o 
  -4   9  11      239.57      251.50     18.59 o 
  -3   9  11      322.70      331.43     20.34 o 
  -2   9  11      221.09      208.71     16.07 o 
  -1   9  11      330.37      307.50     16.88 o 
   0   9  11      117.50      138.83     12.81 o 
   1   9  11      361.05      399.79     12.12 o 
   2   9  11       48.06       21.17      9.48 o 
   3   9  11      516.63      536.08     20.31 o 
   4   9  11      320.70      350.21     15.38 o 
   5   9  11      243.73      219.05     17.07 o 
   6   9  11      177.29      219.04     18.29 o 
   7   9  11       19.57       34.39     16.94 o 
   8   9  11       58.85       51.56     22.17 o 
   9   9  11        2.22       23.76     26.30 o 
  10   9  11        4.15       -9.34     31.21 o 
 -10  10  11        2.04        9.16     30.45 o 
  -9  10  11        9.27       -6.37     34.03 o 
  -8  10  11        4.04      -26.57     26.57 o 
  -7  10  11       19.40       29.73     16.94 o 
  -6  10  11        7.07        5.04     16.77 o 
  -5  10  11       62.67       43.42     19.72 o 
  -4  10  11        3.08       -5.02     14.93 o 
  -3  10  11      286.29      261.47     20.28 o 
  -2  10  11      126.83      127.75     15.98 o 
  -1  10  11      444.22      386.72     18.09 o 
   0  10  11       11.09       12.73     13.78 o 
   1  10  11      356.74      356.89     32.45 o 
   2  10  11        2.75       -9.08      9.08 o 
   3  10  11       60.50       70.76     13.94 o 
   4  10  11      317.86      325.65     15.84 o 
   5  10  11      421.63      404.26     19.99 o 
   6  10  11       14.89       31.99     17.26 o 
   7  10  11        0.85      -17.17     21.03 o 
   8  10  11       24.59       44.95     22.11 o 
   9  10  11       80.74       54.95     41.69 o 
  -9  11  11       11.72       20.31     32.68 o 
  -8  11  11       19.20      -20.14     20.14 o 
  -7  11  11       37.67       42.52     17.80 o 
  -6  11  11       56.89       78.94     18.24 o 
  -5  11  11        4.60       -1.94     17.05 o 
  -4  11  11      309.67      341.18     20.02 o 
  -3  11  11      132.47      119.45     17.01 o 
  -2  11  11     1043.95      961.29     28.52 o 
  -1  11  11       56.41       34.57     15.96 o 
   0  11  11      399.15      452.80     22.72 o 
   1  11  11      476.63      526.37     50.72 o 
   2  11  11        4.18        8.50      9.16 o 
   3  11  11       54.86       62.77     13.60 o 
   4  11  11       13.93       -7.21     13.18 o 
   5  11  11       96.59       85.84     18.73 o 
   6  11  11       60.49       95.97     23.22 o 
   7  11  11       20.15       27.91     22.05 o 
   8  11  11       18.37       43.63     23.45 o 
   9  11  11        0.16       -8.67     24.68 o 
  -9  12  11       77.53      132.64     33.62 o 
  -8  12  11        5.97       23.42     25.48 o 
  -7  12  11        3.16       -9.49     19.55 o 
  -6  12  11       16.00       28.60     19.28 o 
  -5  12  11      200.86      230.69     21.60 o 
  -4  12  11        7.27      -17.27     17.27 o 
  -3  12  11      574.31      577.65     32.59 o 
  -2  12  11       10.88       -5.17     16.33 o 
  -1  12  11      482.93      507.24     22.77 o 
   0  12  11      226.88      257.77     20.14 o 
   1  12  11      102.79      119.39     19.95 o 
   2  12  11      244.22      229.32     16.80 o 
   3  12  11        1.14       -3.06     13.33 o 
   4  12  11       52.63       75.82     15.76 o 
   5  12  11       83.30      111.58     19.73 o 
   6  12  11        0.34       46.19     21.22 o 
   7  12  11      143.30      157.72     23.01 o 
   8  12  11        3.44       37.90     29.26 o 
  -8  13  11        1.88       12.82     23.39 o 
  -7  13  11       67.13       37.13     21.74 o 
  -6  13  11        9.24       -2.98     19.44 o 
  -5  13  11       42.54       18.92     22.91 o 
  -4  13  11       16.43       19.29     19.08 o 
  -3  13  11        4.36       13.53     18.10 o 
  -2  13  11       15.80       -0.58     17.01 o 
  -1  13  11       47.04       22.40     17.34 o 
   0  13  11       63.62       84.72     24.79 o 
   1  13  11       13.87       -4.85     20.13 o 
   2  13  11      240.73      225.82     28.96 o 
   3  13  11       99.74      108.50     16.95 o 
   4  13  11       30.62       34.02     17.86 o 
   5  13  11       59.87       62.53     24.13 o 
   6  13  11       45.18       24.67     22.12 o 
   7  13  11       84.75       58.25     23.25 o 
  -7  14  11       18.72      -21.92     22.41 o 
  -6  14  11       57.51       88.66     23.28 o 
  -5  14  11       21.20       25.54     26.14 o 
  -4  14  11       79.09       81.98     20.24 o 
  -3  14  11       17.57       39.80     19.39 o 
  -2  14  11        0.52      -20.59     21.19 o 
  -1  14  11        6.71       26.11     18.73 o 
   0  14  11       48.22       63.01     23.44 o 
   1  14  11       78.14       81.67     30.13 o 
   2  14  11       67.33      118.94     31.69 o 
   3  14  11       22.60       25.16     18.71 o 
   4  14  11      205.52      241.51     21.35 o 
   5  14  11        1.14       39.43     20.32 o 
   6  14  11        1.58       -5.55     20.67 o 
   7  14  11        8.38       -0.83     60.06 o 
  -6  15  11       32.91       34.59     35.87 o 
  -5  15  11      128.23      192.53     32.08 o 
  -4  15  11        3.65       13.71     23.87 o 
  -3  15  11       24.71       30.50     24.81 o 
  -2  15  11        6.28       18.53     24.38 o 
  -1  15  11        0.43      -22.28     22.28 o 
   0  15  11        9.20       -6.18     22.58 o 
   1  15  11       49.64       72.39     30.66 o 
   2  15  11        1.04      -28.76     28.76 o 
   3  15  11      182.95      203.16     31.79 o 
   4  15  11       13.66       24.84     20.39 o 
   5  15  11        4.41      -25.24     32.93 o 
   6  15  11        0.91        9.14     26.92 o 
  -5  16  11       39.49       36.77     27.47 o 
  -4  16  11        0.97       -0.05     24.76 o 
  -3  16  11        8.55      -15.32     28.38 o 
  -2  16  11        0.45        1.75     25.00 o 
  -1  16  11       20.19       -2.15     23.97 o 
   0  16  11       18.20       30.71     23.26 o 
   1  16  11       45.17       34.32     30.13 o 
   2  16  11      102.63      184.45     32.27 o 
   3  16  11        5.57      -41.77     42.59 o 
   4  16  11       81.28       98.55     18.77 o 
  -3  17  11        0.90      -33.51     33.51 o 
  -2  17  11       43.53       91.39     26.50 o 
  -1  17  11       22.16       -6.70     23.99 o 
   0  17  11       16.68      -25.52     25.52 o 
   1  17  11      233.44      273.79     37.13 o 
   2  17  11        1.26      -13.59     48.25 o 
 -12   0  12        9.94       -4.82     30.33 o 
 -11   0  12      135.83      152.74     28.41 o 
 -10   0  12       33.14       27.26     24.38 o 
  -9   0  12       38.34       70.01     23.56 o 
  -8   0  12       10.11       37.41     19.82 o 
  -7   0  12        4.89        3.71     17.32 o 
  -6   0  12      207.08      132.63     20.59 o 
  -5   0  12      190.73      171.46     18.08 o 
  -4   0  12     2054.28     1955.05     33.72 o 
  -3   0  12      207.68      182.43      9.55 o 
  -2   0  12      917.72      867.03     19.49 o 
  -1   0  12     1825.40     1670.47     29.16 o 
   0   0  12      346.42      282.22     17.39 o 
   1   0  12      276.05      246.11     11.55 o 
   2   0  12      234.60      210.56     16.08 o 
   3   0  12     2445.53     2488.99     58.14 o 
   4   0  12      106.28      108.36     12.74 o 
   5   0  12       31.43       25.61     16.83 o 
   6   0  12      618.53      648.70     34.43 o 
   7   0  12        8.58       16.17     26.92 o 
   8   0  12      193.69      180.47     26.38 o 
   9   0  12       89.05       91.38     27.50 o 
  10   0  12       88.87       84.73     36.85 o 
  11   0  12       11.74       10.09     31.21 o 
 -12   1  12        4.55      -10.02     19.90 o 
 -11   1  12        0.13       10.53     18.60 o 
 -10   1  12       11.51       23.75     15.88 o 
  -9   1  12        1.06       -9.84     17.03 o 
  -8   1  12       48.45       77.72     14.00 o 
  -7   1  12      138.02      152.70     14.24 o 
  -6   1  12       78.83      101.63     12.43 o 
  -5   1  12        5.24       -9.00      9.00 o 
  -4   1  12       95.20      101.86      7.35 o 
  -3   1  12       16.65       11.72      5.49 o 
  -2   1  12      419.38      396.37      8.60 o 
  -1   1  12      288.44      282.50      9.04 o 
   0   1  12      337.13      380.63      9.31 o 
   1   1  12      388.84      455.11     10.61 o 
   2   1  12      107.07      120.40      7.93 o 
   3   1  12      885.03      861.02     14.99 o 
   4   1  12      428.16      440.98     13.60 o 
   5   1  12      121.32      130.58     13.84 o 
   6   1  12       15.03      -13.57     13.57 o 
   7   1  12        0.55       27.06     14.29 o 
   8   1  12       14.34       14.20     16.67 o 
   9   1  12       30.85       62.93     19.95 o 
  10   1  12       16.12       29.75     26.01 o 
  11   1  12        7.36      -21.87     26.67 o 
 -12   2  12        0.53       -5.32     22.48 o 
 -11   2  12        8.12       -4.61     25.22 o 
 -10   2  12       66.36       50.83     17.57 o 
  -9   2  12       27.01       33.85     20.28 o 
  -8   2  12        0.12        4.48     13.13 o 
  -7   2  12        3.12        0.52     12.06 o 
  -6   2  12        1.31       -6.23     13.35 o 
  -5   2  12      389.07      358.58     12.24 o 
  -4   2  12     1054.93     1002.60     16.83 o 
  -3   2  12       12.12       28.82      6.24 o 
  -2   2  12     1256.42     1245.91     15.53 o 
  -1   2  12      104.16      117.80      8.32 o 
   0   2  12     3179.75     3170.74     32.77 o 
   1   2  12     1055.11     1067.11     22.33 o 
   2   2  12      723.30      682.72     15.75 o 
   3   2  12      486.08      490.79     11.89 o 
   4   2  12       40.59       51.78      9.18 o 
   5   2  12       90.22       64.15      9.91 o 
   6   2  12      186.13      210.42     16.13 o 
   7   2  12      119.03      106.31     15.79 o 
   8   2  12      307.17      312.91     20.26 o 
   9   2  12       85.34      132.34     37.00 o 
  10   2  12       26.54       16.86     23.05 o 
  11   2  12        3.58        7.37     24.99 o 
 -12   3  12       11.91      -14.99     20.97 o 
 -11   3  12       38.02       33.61     20.13 o 
 -10   3  12        3.16        5.51     15.95 o 
  -9   3  12        0.47        8.22     13.76 o 
  -8   3  12      223.30      252.04     16.11 o 
  -7   3  12      172.39      165.54     13.60 o 
  -6   3  12      962.01      895.34     18.95 o 
  -5   3  12     2022.04     1930.49     25.88 o 
  -4   3  12     1070.89      988.16     16.51 o 
  -3   3  12      122.74      150.06      7.96 o 
  -2   3  12      493.72      446.40      9.99 o 
  -1   3  12      809.84      747.62     12.88 o 
   0   3  12     1616.24     1529.09     19.61 o 
   1   3  12      269.92      287.86      7.89 o 
   2   3  12      652.83      718.12     13.66 o 
   3   3  12      781.54      815.52     18.23 o 
   4   3  12      543.67      552.03     15.15 o 
   5   3  12      421.38      406.10     13.63 o 
   6   3  12      104.25       96.49     14.54 o 
   7   3  12      164.57      165.23     20.23 o 
   8   3  12        3.88        0.99     19.77 o 
   9   3  12      131.44      118.16     22.55 o 
  10   3  12        1.99      -16.50     22.63 o 
  11   3  12       44.41       58.07     26.59 o 
 -12   4  12       12.69       -8.29     21.39 o 
 -11   4  12       31.16       25.47     18.48 o 
 -10   4  12        2.58      -12.85     15.73 o 
  -9   4  12        3.18        3.15     16.03 o 
  -8   4  12       84.22       86.27     12.30 o 
  -7   4  12        0.29        8.31      7.96 o 
  -6   4  12       89.13       67.44      9.70 o 
  -5   4  12      197.84      177.81     19.43 o 
  -4   4  12      403.02      349.78     10.62 o 
  -3   4  12      446.86      460.28     10.51 o 
  -2   4  12        4.18        7.81      5.47 o 
  -1   4  12       59.35       66.24      6.50 o 
   0   4  12      265.26      258.98      8.26 o 
   1   4  12      264.66      275.44      8.30 o 
   2   4  12       56.21       66.63      6.78 o 
   3   4  12        4.73        4.77      7.15 o 
   4   4  12      581.79      574.73     15.77 o 
   5   4  12       97.82      100.17     15.98 o 
   6   4  12        1.67       -0.33     16.44 o 
   7   4  12      165.00      132.22     20.85 o 
   8   4  12       59.62       47.53     20.69 o 
   9   4  12        1.49      -11.14     21.78 o 
  10   4  12        9.63        5.73     23.76 o 
  11   4  12       62.43       73.07     34.12 o 
 -11   5  12       23.58       -9.15     29.24 o 
 -10   5  12       53.51       74.30     27.93 o 
  -9   5  12       14.17       28.97     30.15 o 
  -8   5  12      344.55      315.81     78.99 o 
  -7   5  12      141.43      184.69     34.86 o 
  -6   5  12      162.60      155.34     17.63 o 
  -5   5  12      183.11      230.97     16.04 o 
  -4   5  12      170.42      163.12     12.32 o 
  -3   5  12     1094.54     1086.85     22.85 o 
  -2   5  12      228.93      254.25     11.02 o 
  -1   5  12      136.44      129.14     11.17 o 
   0   5  12      134.24      156.37      7.58 o 
   1   5  12       98.70      100.13      6.98 o 
   2   5  12     1207.61     1206.76     18.27 o 
   3   5  12      657.23      663.63     29.65 o 
   4   5  12      130.44      149.01     16.63 o 
   5   5  12      301.61      333.98     19.73 o 
   6   5  12      145.30      110.20     18.64 o 
   7   5  12      109.58      120.63     20.78 o 
   8   5  12       18.78       -2.18     20.43 o 
   9   5  12       35.84       -6.49     22.27 o 
  10   5  12       30.88       35.08     23.31 o 
  11   5  12       44.46      -17.14     66.86 o 
 -11   6  12       22.98        5.64     29.24 o 
 -10   6  12        3.94       17.85     27.21 o 
  -9   6  12        5.11       29.06     26.74 o 
  -8   6  12       83.45       73.02     24.02 o 
  -7   6  12        2.83       31.63     22.56 o 
  -6   6  12        1.08        0.79     15.59 o 
  -5   6  12       16.74        1.75     14.77 o 
  -4   6  12       25.03       33.37     12.01 o 
  -3   6  12      815.04      731.34     19.58 o 
  -2   6  12     1879.09     1812.81     34.09 o 
  -1   6  12        3.57       -8.37      8.37 o 
   0   6  12       53.07       48.51      6.33 o 
   1   6  12      133.76      129.19      7.31 o 
   2   6  12      422.01      400.49     12.36 o 
   3   6  12      179.02      168.31     13.66 o 
   4   6  12        9.35        9.98     12.64 o 
   5   6  12       72.39       71.01     17.25 o 
   6   6  12       17.40       -8.51     19.17 o 
   7   6  12       47.45       43.78     19.32 o 
   8   6  12       41.97       13.88     20.04 o 
   9   6  12       20.96        1.83     33.73 o 
  10   6  12       40.84       75.80     29.15 o 
 -11   7  12        0.17      -25.34     30.00 o 
 -10   7  12       31.47       35.10     28.56 o 
  -9   7  12       80.24       86.66     27.53 o 
  -8   7  12      102.39       76.43     32.40 o 
  -7   7  12        0.46       -7.93     23.90 o 
  -6   7  12      137.00      119.48     19.59 o 
  -5   7  12      316.98      332.42     18.66 o 
  -4   7  12       56.98       55.37     14.87 o 
  -3   7  12       14.98        4.00     13.57 o 
  -2   7  12       86.19      121.71     14.10 o 
  -1   7  12     1469.26     1445.95     27.64 o 
   0   7  12     1364.35     1340.07     22.13 o 
   1   7  12      169.00      204.21     13.29 o 
   2   7  12       31.89       12.84      9.05 o 
   3   7  12      131.67      111.78     13.69 o 
   4   7  12      482.07      472.81     18.18 o 
   5   7  12        0.92        8.48     23.48 o 
   6   7  12        6.37       16.11     17.95 o 
   7   7  12        2.69       54.47     20.16 o 
   8   7  12        0.84        5.93     20.74 o 
   9   7  12        5.17       30.59     29.75 o 
  10   7  12       15.37       29.39     30.46 o 
 -10   8  12        4.90      -15.60     28.31 o 
  -9   8  12       80.82      136.22     27.84 o 
  -8   8  12      221.47      273.48     49.33 o 
  -7   8  12      127.69      102.77     29.73 o 
  -6   8  12        6.50      -17.13     17.13 o 
  -5   8  12        2.29        2.13     14.75 o 
  -4   8  12       79.09       92.95     19.10 o 
  -3   8  12        0.32      -13.95     13.95 o 
  -2   8  12      722.01      704.44     22.98 o 
  -1   8  12      912.72      910.51     31.89 o 
   0   8  12     2194.01     2093.59     35.15 o 
   1   8  12     1192.34     1221.80     23.48 o 
   2   8  12       75.49       83.75     12.78 o 
   3   8  12       79.27       60.95     13.37 o 
   4   8  12        2.96       13.25     11.82 o 
   5   8  12      202.47      188.09     17.52 o 
   6   8  12      244.31      318.64     20.09 o 
   7   8  12       44.12       44.98     18.26 o 
   8   8  12       80.53      118.44     23.40 o 
   9   8  12       64.97       57.08     30.16 o 
  10   8  12        3.92      -12.17     29.76 o 
 -10   9  12        8.63      -13.62     29.72 o 
  -9   9  12        0.06      -17.60     29.67 o 
  -8   9  12       24.84       45.67     26.20 o 
  -7   9  12       53.67       53.05     27.12 o 
  -6   9  12       83.91       46.66     19.29 o 
  -5   9  12        7.23       -9.85     15.62 o 
  -4   9  12        5.11       11.72     16.17 o 
  -3   9  12        3.96       14.11     16.96 o 
  -2   9  12      647.39      585.61     21.13 o 
  -1   9  12       12.36       14.96     14.05 o 
   0   9  12       65.51       79.63     14.56 o 
   1   9  12      508.85      513.13     17.96 o 
   2   9  12       66.09       55.01     12.84 o 
   3   9  12      127.00      110.57     14.75 o 
   4   9  12      391.14      368.32     15.95 o 
   5   9  12       72.95       78.16     16.27 o 
   6   9  12        0.09      -10.69     16.80 o 
   7   9  12        8.13       12.53     18.21 o 
   8   9  12       10.39       28.89     24.25 o 
   9   9  12        7.78      -20.94     22.31 o 
  -9  10  12        0.86      -30.86     30.86 o 
  -8  10  12        1.78      -28.68     28.68 o 
  -7  10  12       49.52       48.85     21.11 o 
  -6  10  12        5.43        1.15     17.63 o 
  -5  10  12       59.52       83.66     17.90 o 
  -4  10  12      214.04      256.56     22.16 o 
  -3  10  12       22.56       19.29     15.63 o 
  -2  10  12      116.18      131.37     16.88 o 
  -1  10  12       81.97       85.57     16.36 o 
   0  10  12      165.46      161.84     19.26 o 
   1  10  12       51.37       47.03     18.19 o 
   2  10  12      100.93       95.98     13.00 o 
   3  10  12      502.53      539.69     24.89 o 
   4  10  12       19.20       40.05     15.01 o 
   5  10  12        3.70       -0.40     16.33 o 
   6  10  12      240.68      266.25     20.28 o 
   7  10  12       26.31       -3.45     40.28 o 
   8  10  12       19.29       42.02     23.49 o 
   9  10  12       17.25      -17.13     23.75 o 
  -9  11  12       24.08       28.54     32.50 o 
  -8  11  12       58.08       84.67     30.55 o 
  -7  11  12       14.76       21.60     18.94 o 
  -6  11  12      156.49      135.05     20.16 o 
  -5  11  12        1.32       -5.28     18.17 o 
  -4  11  12      126.61      174.37     19.76 o 
  -3  11  12      352.71      373.83     21.19 o 
  -2  11  12       48.06       39.93     16.53 o 
  -1  11  12        3.55       -8.80     15.51 o 
   0  11  12       19.10      -16.17     16.17 o 
   1  11  12        4.45      -11.18     18.61 o 
   2  11  12      343.54      347.46     14.21 o 
   3  11  12      153.55      167.52     16.20 o 
   4  11  12       76.32       85.62     16.20 o 
   5  11  12       55.77       63.46     22.57 o 
   6  11  12        7.34       26.56     20.99 o 
   7  11  12       84.16       86.95     24.01 o 
   8  11  12        2.44      -13.06     22.86 o 
  -8  12  12        4.10       23.96     28.81 o 
  -7  12  12       39.87       42.53     22.61 o 
  -6  12  12       16.85       -8.55     19.22 o 
  -5  12  12       23.41        6.98     18.84 o 
  -4  12  12        2.82        9.57     18.98 o 
  -3  12  12      101.97       64.19     18.37 o 
  -2  12  12        5.14      -16.64     26.01 o 
  -1  12  12       79.47       52.04     16.91 o 
   0  12  12       37.41       -4.93     17.13 o 
   1  12  12       73.57       83.32     21.15 o 
   2  12  12      275.99      260.72     24.14 o 
   3  12  12       86.21      118.38     13.88 o 
   4  12  12       28.71       17.05     18.05 o 
   5  12  12      214.14      248.49     25.19 o 
   6  12  12       43.08       11.64     21.52 o 
   7  12  12       49.45        2.66     22.52 o 
   8  12  12        0.21       -7.00     24.08 o 
  -7  13  12        0.99       10.75     23.58 o 
  -6  13  12       58.85       57.73     21.22 o 
  -5  13  12       98.56       92.91     21.65 o 
  -4  13  12        0.66        1.65     19.75 o 
  -3  13  12       49.87       69.49     19.13 o 
  -2  13  12        9.55       12.39     18.08 o 
  -1  13  12      162.84      235.28     21.76 o 
   0  13  12      263.62      290.30     31.91 o 
   1  13  12       35.31       -4.05     21.00 o 
   2  13  12      263.50      265.57     31.37 o 
   3  13  12        4.01        3.46     29.20 o 
   4  13  12       21.08       41.18     19.23 o 
   5  13  12      204.37      194.42     26.17 o 
   6  13  12       45.33       50.94     22.15 o 
   7  13  12        6.24       46.96     28.13 o 
  -7  14  12       10.53       -2.46     33.22 o 
  -6  14  12       19.62       15.68     21.68 o 
  -5  14  12       11.23        0.78     22.44 o 
  -4  14  12        1.43      -18.80     19.13 o 
  -3  14  12      136.10      161.48     21.76 o 
  -2  14  12       94.71       74.49     20.80 o 
  -1  14  12       99.59       74.32     21.18 o 
   0  14  12      109.44      102.78     26.10 o 
   1  14  12       75.28       44.92     27.27 o 
   2  14  12        1.52        5.25     27.04 o 
   3  14  12       19.85      -17.49     41.33 o 
   4  14  12        6.61       -1.84     18.31 o 
   5  14  12        0.02      -15.72     25.78 o 
   6  14  12        1.00      -21.77     21.77 o 
  -5  15  12       59.76       56.34     28.05 o 
  -4  15  12        1.03      -13.86     30.43 o 
  -3  15  12      234.47      277.32     50.95 o 
  -2  15  12       45.44       69.76     26.10 o 
  -1  15  12       72.86      100.94     34.37 o 
   0  15  12        3.84      -23.46     23.46 o 
   1  15  12       57.85       43.75     31.36 o 
   2  15  12      111.73      129.78     33.23 o 
   3  15  12       64.51       45.90     32.75 o 
   4  15  12        0.67        3.56     17.84 o 
   5  15  12        4.46       13.66     24.63 o 
  -4  16  12       20.24       53.24     26.47 o 
  -3  16  12        1.06      -10.14     26.72 o 
  -2  16  12       88.21      120.76     38.38 o 
  -1  16  12       43.70       38.39     25.89 o 
   0  16  12       31.81       71.73     26.09 o 
   1  16  12       26.20        7.79     25.98 o 
   2  16  12       37.55        4.33     58.01 o 
   3  16  12       46.95       69.88     32.25 o 
 -11   1  13        2.50       25.28     19.02 o 
 -10   1  13        0.43       17.39     17.81 o 
  -9   1  13       14.08       15.01     16.42 o 
  -8   1  13       88.47       57.15     14.99 o 
  -7   1  13      349.00      326.73     23.29 o 
  -6   1  13      535.55      568.86     19.10 o 
  -5   1  13      386.64      340.05     23.52 o 
  -4   1  13       19.22       17.29     10.98 o 
  -3   1  13       27.12        7.51      8.13 o 
  -2   1  13     1118.37     1111.17     16.58 o 
  -1   1  13       92.35       89.93      6.83 o 
   0   1  13       31.86       33.71      7.27 o 
   1   1  13      627.18      669.29     15.20 o 
   2   1  13      377.44      376.77     11.39 o 
   3   1  13       63.21       85.90      7.59 o 
   4   1  13      105.36      131.40      9.78 o 
   5   1  13      284.66      270.30     13.24 o 
   6   1  13      416.92      426.74     19.41 o 
   7   1  13       23.64       11.17     16.23 o 
   8   1  13      150.72      148.51     21.44 o 
   9   1  13        0.67       -4.15     23.14 o 
  10   1  13        0.54      -21.74     24.22 o 
  11   1  13        2.21      -32.89     32.89 o 
 -11   2  13        9.25        8.52     18.51 o 
 -10   2  13       46.86       53.17     17.42 o 
  -9   2  13      108.29       75.45     15.88 o 
  -8   2  13       12.72       11.22     13.91 o 
  -7   2  13       15.72       14.84     13.02 o 
  -6   2  13      133.53      118.51     12.98 o 
  -5   2  13       33.86       46.32     11.62 o 
  -4   2  13        0.33       -6.33      8.83 o 
  -3   2  13      463.71      462.40     11.79 o 
  -2   2  13      381.31      353.11     11.52 o 
  -1   2  13      460.22      405.33      9.90 o 
   0   2  13      525.41      585.58     13.22 o 
   1   2  13      996.85      934.97     16.37 o 
   2   2  13     1149.40     1097.32     17.67 o 
   3   2  13       36.49       29.73      7.18 o 
   4   2  13       16.64       14.13      9.60 o 
   5   2  13       15.59       13.50     11.12 o 
   6   2  13       33.84       47.79     17.15 o 
   7   2  13        4.21       18.54     17.96 o 
   8   2  13      141.81      188.14     22.42 o 
   9   2  13       12.81       52.32     33.82 o 
  10   2  13      126.50      102.57     25.96 o 
  11   2  13       31.27       76.55     27.45 o 
 -11   3  13        0.14      -19.87     19.87 o 
 -10   3  13       18.31       43.98     16.75 o 
  -9   3  13       60.36       55.35     17.89 o 
  -8   3  13       29.08       14.90     13.39 o 
  -7   3  13       48.18       58.08     18.89 o 
  -6   3  13      240.33      256.45     11.56 o 
  -5   3  13       38.68       12.27      8.71 o 
  -4   3  13       34.16       32.69      8.58 o 
  -3   3  13       19.23       25.12      7.53 o 
  -2   3  13      255.47      250.48      9.23 o 
  -1   3  13        3.73        7.98      7.28 o 
   0   3  13        0.84        4.34      7.11 o 
   1   3  13      229.23      269.49      9.58 o 
   2   3  13      306.31      296.05      9.88 o 
   3   3  13       58.49       54.41      9.62 o 
   4   3  13        9.38       18.86     13.39 o 
   5   3  13      424.98      396.28     21.83 o 
   6   3  13       14.65       37.32     24.42 o 
   7   3  13       70.57       99.13     20.98 o 
   8   3  13       18.40       -0.84     21.72 o 
   9   3  13       29.67       23.87     22.32 o 
  10   3  13        4.29       -1.55     23.65 o 
  11   3  13       11.66      -43.23     55.91 o 
 -11   4  13       36.59       65.43     17.09 o 
 -10   4  13       17.16       14.88     14.99 o 
  -9   4  13       44.71       62.37     13.10 o 
  -8   4  13      147.37      175.40     12.46 o 
  -7   4  13       22.02       -4.36     17.22 o 
  -6   4  13      168.20      191.58     31.38 o 
  -5   4  13      151.07      182.74     17.01 o 
  -4   4  13       25.08       17.88      9.29 o 
  -3   4  13      208.11      184.78      8.01 o 
  -2   4  13     1185.53     1183.61     18.36 o 
  -1   4  13     1413.57     1312.94     21.53 o 
   0   4  13     3170.06     3172.86     35.30 o 
   1   4  13      278.42      277.69      9.08 o 
   2   4  13     1699.06     1625.59     22.77 o 
   3   4  13      184.36      153.92     14.56 o 
   4   4  13      104.69       86.53     16.11 o 
   5   4  13      279.56      346.80     25.64 o 
   6   4  13       11.72       50.20     18.89 o 
   7   4  13       45.56       56.28     20.85 o 
   8   4  13      154.23      209.29     23.78 o 
   9   4  13       39.48       66.03     23.78 o 
  10   4  13       23.29       42.63     25.79 o 
 -11   5  13        2.57        6.51     30.52 o 
 -10   5  13        0.16       42.60     29.47 o 
  -9   5  13       23.19       39.90     26.18 o 
  -8   5  13        0.39      -19.31     19.31 o 
  -7   5  13        1.07        5.98     18.67 o 
  -6   5  13       31.20       19.43     17.53 o 
  -5   5  13      112.06       98.78     16.37 o 
  -4   5  13       60.28       69.28     11.78 o 
  -3   5  13       94.69       95.16     11.56 o 
  -2   5  13      185.82      171.69     10.59 o 
  -1   5  13      366.88      344.66     11.07 o 
   0   5  13       44.75       49.38      7.08 o 
   1   5  13       38.64       43.08      7.07 o 
   2   5  13        8.72       15.98      7.27 o 
   3   5  13       78.62       78.97     13.54 o 
   4   5  13      651.67      633.59     24.51 o 
   5   5  13      101.68       83.14     17.55 o 
   6   5  13        5.07       14.84     26.12 o 
   7   5  13       14.97       23.59     20.85 o 
   8   5  13       13.95       15.11     20.86 o 
   9   5  13       19.58      -11.65     22.21 o 
  10   5  13        0.64      -16.72     26.09 o 
 -11   6  13        7.24       34.99     31.58 o 
 -10   6  13       34.64       60.76     29.13 o 
  -9   6  13       17.23        8.66     25.94 o 
  -8   6  13       28.29       79.33     24.94 o 
  -7   6  13        6.55       24.15     23.17 o 
  -6   6  13      225.49      185.16     19.32 o 
  -5   6  13       48.64       76.42     14.69 o 
  -4   6  13        9.89       16.13     11.73 o 
  -3   6  13      987.95     1001.94     23.26 o 
  -2   6  13        4.80        2.89     11.12 o 
  -1   6  13      633.52      623.61     21.48 o 
   0   6  13       72.77       54.52      7.04 o 
   1   6  13      312.61      315.51      9.32 o 
   2   6  13      612.21      614.79     17.57 o 
   3   6  13      148.70      162.06     14.64 o 
   4   6  13       51.51       62.81     16.15 o 
   5   6  13      252.45      274.86     18.03 o 
   6   6  13       17.69        7.95     19.12 o 
   7   6  13       36.31       46.85     20.61 o 
   8   6  13       35.33       31.01     22.55 o 
   9   6  13       53.05       52.80     24.18 o 
  10   6  13       19.59      -15.36     29.97 o 
 -10   7  13        0.23        0.91     27.12 o 
  -9   7  13       30.55        9.27     27.86 o 
  -8   7  13       22.35       13.83     26.05 o 
  -7   7  13       21.13        0.95     24.20 o 
  -6   7  13       51.60       69.32     26.60 o 
  -5   7  13      191.04      191.34     20.19 o 
  -4   7  13      650.17      591.59     32.18 o 
  -3   7  13      347.01      321.85     25.95 o 
  -2   7  13      282.31      303.97     17.19 o 
  -1   7  13       68.10       69.39     14.73 o 
   0   7  13        7.45       -8.73      8.73 o 
   1   7  13      158.04      172.60     10.50 o 
   2   7  13      197.02      236.02     14.83 o 
   3   7  13      174.98      185.79     15.43 o 
   4   7  13      674.28      685.01     26.11 o 
   5   7  13       54.01       37.26     16.53 o 
   6   7  13      157.83      167.00     18.58 o 
   7   7  13      173.89      191.71     23.65 o 
   8   7  13       29.22       24.07     21.73 o 
   9   7  13       21.06       -1.38     30.57 o 
  10   7  13       12.68      -25.37     30.62 o 
 -10   8  13       13.08        9.00     41.18 o 
  -9   8  13        0.48       38.32     55.54 o 
  -8   8  13        0.09        8.75     43.97 o 
  -7   8  13        8.65        7.02     23.61 o 
  -6   8  13        7.25       14.84     23.80 o 
  -5   8  13       31.08       37.12     21.26 o 
  -4   8  13        2.50      -13.16     18.79 o 
  -3   8  13       97.15      111.19     16.08 o 
  -2   8  13       20.47       18.77     14.54 o 
  -1   8  13       17.46       -4.05     14.09 o 
   0   8  13        8.73       31.96     11.99 o 
   1   8  13      290.43      283.70     10.22 o 
   2   8  13      187.66      200.33     14.59 o 
   3   8  13      109.86      122.27     15.10 o 
   4   8  13      104.36       96.95     18.17 o 
   5   8  13       89.99       65.88     15.92 o 
   6   8  13        7.52       10.63     17.38 o 
   7   8  13        0.29       20.67     18.53 o 
   8   8  13        0.03        7.34     19.34 o 
   9   8  13       26.92       56.56     31.03 o 
  -9   9  13       30.59       44.25     31.75 o 
  -8   9  13       99.28      119.17     31.71 o 
  -7   9  13       15.99       23.49     26.58 o 
  -6   9  13      134.13      171.97     46.44 o 
  -5   9  13       75.95       71.52     21.66 o 
  -4   9  13      457.41      446.85     21.52 o 
  -3   9  13        0.27        6.79     15.97 o 
  -2   9  13       88.75      110.92     16.56 o 
  -1   9  13      295.33      317.27     19.11 o 
   0   9  13        8.60      -10.89     14.56 o 
   1   9  13      292.01      354.08     18.88 o 
   2   9  13       32.65       30.38     12.80 o 
   3   9  13      235.25      251.47     17.16 o 
   4   9  13      149.59      172.88     17.34 o 
   5   9  13        2.80       22.03     16.34 o 
   6   9  13      448.22      448.43     22.59 o 
   7   9  13       50.56       35.12     18.55 o 
   8   9  13        2.40       14.88     22.15 o 
   9   9  13        2.77      -13.03     24.15 o 
  -9  10  13       27.85       62.00     48.52 o 
  -8  10  13       23.05       -2.02     28.70 o 
  -7  10  13        0.03      -25.37     25.37 o 
  -6  10  13       10.40       -2.17     24.49 o 
  -5  10  13        2.25       18.78     19.93 o 
  -4  10  13       96.61       85.20     18.40 o 
  -3  10  13       97.90      102.04     18.46 o 
  -2  10  13      174.25      164.32     17.24 o 
  -1  10  13       86.95       84.93     16.81 o 
   0  10  13      774.02      685.76     24.09 o 
   1  10  13       94.89      106.77     17.82 o 
   2  10  13       18.71       14.96     12.47 o 
   3  10  13        8.97        8.71     14.43 o 
   4  10  13       40.68       33.08     16.14 o 
   5  10  13        0.62        3.56     17.03 o 
   6  10  13       46.22       43.59     18.12 o 
   7  10  13        8.35       -2.95     21.92 o 
   8  10  13       24.94       -2.23     23.63 o 
  -8  11  13       23.33      -29.23     29.23 o 
  -7  11  13        2.44       41.80     29.45 o 
  -6  11  13       20.44       17.96     23.07 o 
  -5  11  13        1.54       28.71     18.39 o 
  -4  11  13       12.59       23.20     21.40 o 
  -3  11  13       17.18       21.35     20.58 o 
  -2  11  13      184.56      270.06     20.42 o 
  -1  11  13       29.84       18.17     17.10 o 
   0  11  13       25.75       26.03     17.46 o 
   1  11  13       20.86        1.46     16.67 o 
   2  11  13      229.26      201.17     12.86 o 
   3  11  13       47.22       70.19     15.38 o 
   4  11  13        0.41       -6.24     16.13 o 
   5  11  13       27.33       29.60     19.22 o 
   6  11  13       37.01       -4.72     23.61 o 
   7  11  13        3.96       -3.07     22.28 o 
   8  11  13       27.06       37.83     27.65 o 
  -8  12  13       75.61       78.87     32.44 o 
  -7  12  13       29.81       41.13     32.29 o 
  -6  12  13       20.94       31.77     23.20 o 
  -5  12  13       17.73        4.56     19.23 o 
  -4  12  13        1.57      -19.42     19.42 o 
  -3  12  13      146.50      133.37     20.65 o 
  -2  12  13        2.67       15.89     18.31 o 
  -1  12  13      344.39      349.24     22.24 o 
   0  12  13       45.26       28.81     17.80 o 
   1  12  13       15.30        4.61     17.93 o 
   2  12  13      181.99      204.14     24.58 o 
   3  12  13        0.45        2.18     24.17 o 
   4  12  13       95.71       79.07     19.17 o 
   5  12  13        1.46      -20.22     20.22 o 
   6  12  13        0.08        9.95     22.86 o 
   7  12  13       43.07       57.46     24.94 o 
  -7  13  13       26.51       34.79     33.28 o 
  -6  13  13        1.70      -17.14     23.77 o 
  -5  13  13        7.04       17.89     21.71 o 
  -4  13  13        2.82        6.71     19.58 o 
  -3  13  13      195.82      215.17     36.20 o 
  -2  13  13        0.39        1.77     18.99 o 
  -1  13  13      142.96      100.87     20.17 o 
   0  13  13        0.52      -17.17     30.43 o 
   1  13  13       62.05       65.71     20.07 o 
   2  13  13      107.66       40.26     30.04 o 
   3  13  13        2.42       -5.96     13.61 o 
   4  13  13       85.43       95.88     23.65 o 
   5  13  13        3.46       30.48     21.69 o 
   6  13  13       45.56       41.34     22.26 o 
  -6  14  13       10.94       21.77     28.05 o 
  -5  14  13      156.04      187.45     25.07 o 
  -4  14  13       75.40      104.14     23.38 o 
  -3  14  13       10.18       -1.51     20.94 o 
  -2  14  13       11.21        4.87     20.53 o 
  -1  14  13       19.48       44.64     21.10 o 
   0  14  13      188.12      170.17     24.79 o 
   1  14  13        0.65       -7.61     23.46 o 
   2  14  13       79.53       71.97     63.79 o 
   3  14  13       31.43       18.23     42.76 o 
   4  14  13       20.24       54.43     18.16 o 
   5  14  13       84.82       95.73     22.52 o 
  -4  15  13      134.58      152.33     33.46 o 
  -3  15  13       31.97       56.60     25.86 o 
  -2  15  13        5.09       18.54     25.98 o 
  -1  15  13        0.40        2.54     25.00 o 
   0  15  13        0.79      -24.20     24.20 o 
   1  15  13       59.30       41.23     25.81 o 
   2  15  13       53.24      -24.08     32.59 o 
   3  15  13        0.60      -26.58     42.44 o 
  -2  16  13       26.77       -1.31     32.70 o 
  -1  16  13        0.21       16.76     33.23 o 
   0  16  13        0.43        4.15     29.22 o 
   1  16  13        0.12       -2.92     26.73 o 
 -11   0  14       41.07       60.26     29.10 o 
 -10   0  14       39.79       24.81     25.77 o 
  -9   0  14      104.39      133.08     24.86 o 
  -8   0  14       10.27       -6.17     20.85 o 
  -7   0  14      543.70      645.14     57.86 o 
  -6   0  14      288.04      347.93     37.22 o 
  -5   0  14        6.16       -5.57     16.83 o 
  -4   0  14       16.62       34.24     28.57 o 
  -3   0  14       18.96        9.17     15.55 o 
  -2   0  14     2192.42     1969.21     49.60 o 
  -1   0  14     4319.44     4257.25     90.36 o 
   0   0  14      244.52      222.80     23.80 o 
   1   0  14      992.05     1002.17     30.72 o 
   2   0  14        5.30       20.19     13.92 o 
   3   0  14     1372.01     1296.97     31.84 o 
   4   0  14       23.53       27.76     13.69 o 
   5   0  14      259.57      231.52     17.44 o 
   6   0  14       14.94        8.18     18.74 o 
   7   0  14      164.96      215.92     40.39 o 
   8   0  14        1.46        5.24     38.90 o 
   9   0  14      166.87      166.00     45.43 o 
  10   0  14       19.44      -38.06     39.50 o 
 -11   1  14        3.27       27.03     19.73 o 
 -10   1  14       14.51        7.35     17.50 o 
  -9   1  14       17.01        3.13     16.45 o 
  -8   1  14       17.47        1.32     14.96 o 
  -7   1  14       19.64       24.49     13.72 o 
  -6   1  14        6.39      -12.52     12.52 o 
  -5   1  14       62.12       76.38     12.69 o 
  -4   1  14       23.29       23.89     11.47 o 
  -3   1  14      550.87      528.51     17.69 o 
  -2   1  14      486.22      447.53     15.56 o 
  -1   1  14       85.31       75.11     11.12 o 
   0   1  14      586.13      588.04     18.26 o 
   1   1  14       46.15       50.95      8.84 o 
   2   1  14       14.42       25.88      9.74 o 
   3   1  14       31.56       29.32      9.92 o 
   4   1  14      676.04      602.45     30.04 o 
   5   1  14      136.98      139.75     12.95 o 
   6   1  14       22.35       23.09     17.60 o 
   7   1  14       75.96       63.59     20.63 o 
   8   1  14        0.15      -17.08     33.08 o 
   9   1  14       30.77        7.03     33.22 o 
  10   1  14        0.97      -13.83     28.56 o 
 -11   2  14        3.00       22.03     22.13 o 
 -10   2  14       19.15       24.20     17.63 o 
  -9   2  14       65.87       88.37     16.67 o 
  -8   2  14        7.06       21.02     22.10 o 
  -7   2  14       17.78       11.01     13.55 o 
  -6   2  14        2.20       -4.45     12.54 o 
  -5   2  14      243.04      209.58     13.94 o 
  -4   2  14      711.47      685.30     20.53 o 
  -3   2  14      134.21      145.71     12.26 o 
  -2   2  14      173.61      143.87     11.91 o 
  -1   2  14       79.74       93.27      9.32 o 
   0   2  14      202.78      205.69     15.49 o 
   1   2  14      799.19      762.92     16.66 o 
   2   2  14        6.95       -9.59      9.84 o 
   3   2  14       20.20       20.67     10.03 o 
   4   2  14       66.69       99.49     10.93 o 
   5   2  14       12.81       19.51     16.64 o 
   6   2  14        5.53       24.40     18.65 o 
   7   2  14       17.66       32.45     20.27 o 
   8   2  14        4.90       19.08     21.89 o 
   9   2  14        1.56       21.70     23.98 o 
  10   2  14       72.85       79.98     32.07 o 
 -11   3  14        0.69      -16.15     22.29 o 
 -10   3  14        0.32      -16.34     16.34 o 
  -9   3  14       13.56       -3.09     14.62 o 
  -8   3  14        2.72      -19.37     19.37 o 
  -7   3  14       22.73       31.48     12.69 o 
  -6   3  14       47.61       48.92     13.41 o 
  -5   3  14      472.63      511.47     15.06 o 
  -4   3  14      181.41      161.92     12.14 o 
  -3   3  14      640.61      645.66     22.19 o 
  -2   3  14      250.46      201.44      9.63 o 
  -1   3  14      216.23      199.63     13.58 o 
   0   3  14       50.45       31.31      9.07 o 
   1   3  14       25.22       28.05      8.11 o 
   2   3  14       94.96      110.28      9.98 o 
   3   3  14      546.68      552.99     16.07 o 
   4   3  14        2.06       15.58     16.21 o 
   5   3  14      223.78      297.25     31.39 o 
   6   3  14        2.07       -8.42     18.30 o 
   7   3  14      401.85      343.66     24.87 o 
   8   3  14       41.93       -4.44     27.59 o 
   9   3  14      240.41      177.91     28.83 o 
  10   3  14        5.66        6.90     33.43 o 
 -11   4  14       32.70       71.56     46.81 o 
 -10   4  14       21.32        5.24     31.44 o 
  -9   4  14        4.92      -15.16     22.14 o 
  -8   4  14       45.10       39.15     23.97 o 
  -7   4  14        0.04       26.33     18.52 o 
  -6   4  14       77.71       93.49     18.02 o 
  -5   4  14       34.20       16.79     15.86 o 
  -4   4  14       10.71        1.96      9.04 o 
  -3   4  14      107.43       91.40      8.61 o 
  -2   4  14      547.19      548.48     16.17 o 
  -1   4  14      287.85      317.82      9.90 o 
   0   4  14       27.42       19.84      8.30 o 
   1   4  14        1.29        4.44      7.87 o 
   2   4  14       14.09       -3.52      9.00 o 
   3   4  14       66.71       63.85     12.54 o 
   4   4  14       45.56       31.40     15.68 o 
   5   4  14        6.31       13.82     17.42 o 
   6   4  14       70.34       74.06     19.84 o 
   7   4  14       10.86      -18.90     34.86 o 
   8   4  14        8.34        1.06     21.99 o 
   9   4  14        5.01       14.19     24.19 o 
  10   4  14       43.46       42.74     25.91 o 
 -10   5  14       10.08       43.21     30.24 o 
  -9   5  14        0.55      -26.12     26.12 o 
  -8   5  14       27.99       29.94     20.21 o 
  -7   5  14       27.28       14.34     19.19 o 
  -6   5  14       25.46       53.41     18.77 o 
  -5   5  14      253.76      290.39     27.11 o 
  -4   5  14       34.24       21.36     19.04 o 
  -3   5  14      389.20      394.69     17.60 o 
  -2   5  14       47.86       50.99      8.09 o 
  -1   5  14     1327.40     1335.23     19.09 o 
   0   5  14       39.31       65.83      7.84 o 
   1   5  14       87.53       82.53      9.51 o 
   2   5  14      330.87      388.48     20.63 o 
   3   5  14       44.63       49.96     13.81 o 
   4   5  14      266.88      263.89     22.78 o 
   5   5  14      623.67      614.11     25.93 o 
   6   5  14       92.17       67.93     20.11 o 
   7   5  14      224.29      248.79     24.48 o 
   8   5  14        9.87       33.09     22.81 o 
   9   5  14        4.73      -24.44     24.44 o 
  10   5  14       14.55       45.20     26.81 o 
 -10   6  14        5.56       93.57     30.50 o 
  -9   6  14       33.35       18.62     28.98 o 
  -8   6  14        3.78      -11.39     51.11 o 
  -7   6  14      243.80      240.88     29.21 o 
  -6   6  14        8.11       19.86     18.89 o 
  -5   6  14       12.77       -5.60     28.51 o 
  -4   6  14        1.43       18.04     15.74 o 
  -3   6  14       44.51       20.40     12.04 o 
  -2   6  14      943.77      869.98     22.12 o 
  -1   6  14      283.59      304.57     14.40 o 
   0   6  14        0.63       -2.79      7.16 o 
   1   6  14      691.58      671.51     19.06 o 
   2   6  14        3.65       -0.69     11.80 o 
   3   6  14      616.49      537.94     20.33 o 
   4   6  14       23.99       18.73     14.70 o 
   5   6  14        2.04       21.15     16.17 o 
   6   6  14        1.87      -18.81     18.81 o 
   7   6  14       38.76       43.32     21.84 o 
   8   6  14        3.18       -3.80     29.53 o 
   9   6  14       99.77      121.66     26.48 o 
 -10   7  14        2.81       -4.74     29.88 o 
  -9   7  14        7.89       16.51     30.31 o 
  -8   7  14       25.23       79.09     27.86 o 
  -7   7  14       34.73       19.52     26.82 o 
  -6   7  14        0.49      -12.72     22.36 o 
  -5   7  14       27.25       33.31     29.19 o 
  -4   7  14       49.97       26.20     18.38 o 
  -3   7  14       50.00       88.50     19.02 o 
  -2   7  14       14.25       21.60     14.81 o 
  -1   7  14       86.35       58.62     15.56 o 
   0   7  14      266.46      260.92      9.05 o 
   1   7  14      684.40      633.16     18.36 o 
   2   7  14        4.61       -0.58     12.11 o 
   3   7  14        3.55       14.54     14.49 o 
   4   7  14       17.91       15.04     15.41 o 
   5   7  14       18.29       36.15     19.78 o 
   6   7  14       29.36        5.14     17.78 o 
   7   7  14       20.01        3.33     22.88 o 
   8   7  14        5.54       18.63     23.68 o 
   9   7  14       18.27       38.79     39.10 o 
  -9   8  14       90.01       63.63     31.61 o 
  -8   8  14       14.46        5.34     28.68 o 
  -7   8  14      130.79      167.57     29.38 o 
  -6   8  14       15.01       14.73     28.97 o 
  -5   8  14        7.18       63.53     23.81 o 
  -4   8  14      168.48      209.18     22.86 o 
  -3   8  14      203.66      179.53     17.29 o 
  -2   8  14       35.69       61.65     16.52 o 
  -1   8  14      380.07      420.25     21.14 o 
   0   8  14      192.51      213.18     18.02 o 
   1   8  14      995.05     1033.60     22.87 o 
   2   8  14        2.27        3.66     12.90 o 
   3   8  14       75.10       66.77     15.60 o 
   4   8  14        1.74       -1.60     15.73 o 
   5   8  14       54.75       29.28     19.54 o 
   6   8  14       14.24       -9.72     17.88 o 
   7   8  14       74.05      108.66     20.19 o 
   8   8  14       17.70      -18.90     19.72 o 
   9   8  14        8.06       27.66     31.67 o 
  -9   9  14        1.04      -10.09     68.14 o 
  -8   9  14        3.06       -2.43     28.95 o 
  -7   9  14        9.69       26.05     29.01 o 
  -6   9  14        0.84      -13.49     24.17 o 
  -5   9  14       13.03       12.41     23.95 o 
  -4   9  14        1.74       -2.70     18.99 o 
  -3   9  14       45.77       71.31     17.14 o 
  -2   9  14        0.45       -8.62     15.31 o 
  -1   9  14       10.64        4.46     16.68 o 
   0   9  14      208.12      234.95     19.27 o 
   1   9  14       41.00       54.10     17.04 o 
   2   9  14        6.04       -9.44     13.66 o 
   3   9  14      208.72      195.80     16.90 o 
   4   9  14        3.60        0.06     16.24 o 
   5   9  14       77.17       60.99     17.96 o 
   6   9  14        7.64       21.79     18.87 o 
   7   9  14       46.96       84.51     20.53 o 
   8   9  14        0.42       16.57     24.30 o 
  -8  10  14        7.77        1.28     32.03 o 
  -7  10  14      152.86      128.46     31.33 o 
  -6  10  14       44.83       43.36     26.61 o 
  -5  10  14        8.86       20.24     26.51 o 
  -4  10  14       32.33       57.62     21.70 o 
  -3  10  14        6.60       11.19     16.91 o 
  -2  10  14      298.75      351.94     41.97 o 
  -1  10  14      148.80      187.37     24.25 o 
   0  10  14       40.21       51.35     21.33 o 
   1  10  14      121.81      147.79     18.55 o 
   2  10  14       36.48       41.43     13.10 o 
   3  10  14       81.75      116.10     16.47 o 
   4  10  14       90.36      105.06     17.60 o 
   5  10  14        1.44        9.89     17.66 o 
   6  10  14       94.87       91.53     20.03 o 
   7  10  14        4.11       38.54     23.82 o 
   8  10  14       45.11       45.82     27.12 o 
  -8  11  14        1.43      -30.96     30.96 o 
  -7  11  14       47.51       43.57     34.16 o 
  -6  11  14       45.99      111.40     30.32 o 
  -5  11  14       15.39       15.11     22.81 o 
  -4  11  14       22.62      -10.08     23.28 o 
  -3  11  14      171.18      184.04     22.06 o 
  -2  11  14        5.76        5.89     18.71 o 
  -1  11  14      161.42      133.62     19.80 o 
   0  11  14       21.04       43.24     19.68 o 
   1  11  14        3.69       29.90     18.33 o 
   2  11  14        6.36      -20.48     28.49 o 
   3  11  14      133.35      165.36     16.51 o 
   4  11  14       13.33       31.12     17.53 o 
   5  11  14      149.35      179.67     22.60 o 
   6  11  14        0.00       14.64     21.69 o 
   7  11  14      123.42      125.21     24.53 o 
  -7  12  14       18.66      -27.14     29.44 o 
  -6  12  14        4.39      -29.30     29.30 o 
  -5  12  14        3.69      -23.48     23.85 o 
  -4  12  14       85.79       97.69     24.33 o 
  -3  12  14        0.36       -2.16     20.52 o 
  -2  12  14        7.14       -9.50     18.81 o 
  -1  12  14       28.52       52.89     19.03 o 
   0  12  14        0.52        6.18     19.10 o 
   1  12  14        7.71        8.21     19.89 o 
   2  12  14       58.05       66.30     24.78 o 
   3  12  14        0.22      -13.73     13.73 o 
   4  12  14       50.45       47.81     19.81 o 
   5  12  14       18.29       37.72     28.78 o 
   6  12  14       13.01       24.70     22.16 o 
  -6  13  14       55.50       85.68     52.57 o 
  -5  13  14       12.24        0.46     26.02 o 
  -4  13  14        0.28      -23.64     24.09 o 
  -3  13  14       71.94      103.94     22.27 o 
  -2  13  14       94.21       63.82     24.44 o 
  -1  13  14       55.25       71.96     21.37 o 
   0  13  14       40.04       42.30     20.72 o 
   1  13  14       42.20       56.26     20.33 o 
   2  13  14      101.14      123.06     36.56 o 
   3  13  14       14.53       46.17     29.64 o 
   4  13  14       49.95       33.75     19.33 o 
   5  13  14       26.00       45.16     21.79 o 
  -5  14  14        2.22        4.23     31.61 o 
  -4  14  14        0.97        8.79     21.97 o 
  -3  14  14      105.98      122.59     23.33 o 
  -2  14  14        0.68       11.69     22.37 o 
  -1  14  14       61.40       38.83     21.91 o 
   0  14  14       20.35       -9.96     24.71 o 
   1  14  14       96.40       63.01     43.99 o 
   2  14  14       26.50        5.52     24.54 o 
   3  14  14       36.66       38.54     33.44 o 
   4  14  14        2.28        5.58     16.45 o 
  -3  15  14        8.41       33.12     46.81 o 
  -2  15  14        1.13      -26.00     26.00 o 
  -1  15  14        4.28        8.10     25.13 o 
   0  15  14       51.02       10.45     24.61 o 
   1  15  14        5.25        8.08     25.72 o 
   2  15  14       12.79      -10.92     25.48 o 
 -10   1  15       64.39      103.54     19.83 o 
  -9   1  15        1.82       12.84     23.10 o 
  -8   1  15        3.81        6.96     15.51 o 
  -7   1  15        6.47       22.48     14.36 o 
  -6   1  15      152.35      202.69     15.95 o 
  -5   1  15       69.64       33.78     13.07 o 
  -4   1  15      334.05      365.10     16.04 o 
  -3   1  15       34.04       31.72     11.94 o 
  -2   1  15      133.69      153.85     16.80 o 
  -1   1  15      339.04      384.43     21.97 o 
   0   1  15      537.36      450.77     15.95 o 
   1   1  15       61.82       61.63     11.82 o 
   2   1  15       59.49       59.21     11.90 o 
   3   1  15       67.68       60.16     11.96 o 
   4   1  15      309.89      364.27     15.82 o 
   5   1  15       16.87        0.09     16.01 o 
   6   1  15      470.14      471.96     23.53 o 
   7   1  15        4.76       -7.64     27.29 o 
   8   1  15      108.37      147.29     46.81 o 
   9   1  15       22.49        5.06     31.64 o 
 -10   2  15       21.44        3.22     21.17 o 
  -9   2  15        6.02       -3.62     16.45 o 
  -8   2  15       63.18       57.97     21.65 o 
  -7   2  15        5.49       -2.83     13.73 o 
  -6   2  15      157.69      147.62     14.66 o 
  -5   2  15        1.23       23.62     12.88 o 
  -4   2  15       23.99        7.63     12.89 o 
  -3   2  15       26.20       41.81     15.73 o 
  -2   2  15      365.99      333.12     14.95 o 
  -1   2  15       58.41       46.56     11.63 o 
   0   2  15      212.28      221.86     13.42 o 
   1   2  15        2.71       -4.53     11.39 o 
   2   2  15      619.52      636.47     18.20 o 
   3   2  15        0.71       -5.61     10.49 o 
   4   2  15       78.25       88.93     14.91 o 
   5   2  15       18.15        1.20     15.19 o 
   6   2  15       30.66       42.35     23.76 o 
   7   2  15        6.85       21.51     25.38 o 
   8   2  15        3.48      -14.93     26.98 o 
   9   2  15        6.60       34.06     28.82 o 
 -10   3  15        1.61      -15.70     15.70 o 
  -9   3  15        4.75       -3.86     15.12 o 
  -8   3  15        2.15      -13.67     13.67 o 
  -7   3  15       72.26       85.11     13.93 o 
  -6   3  15        1.18       -9.98     12.10 o 
  -5   3  15       40.97       37.08     12.43 o 
  -4   3  15       61.12       57.24     12.18 o 
  -3   3  15       22.31       16.08     11.49 o 
  -2   3  15      248.90      231.21     15.30 o 
  -1   3  15       32.38       23.80     11.37 o 
   0   3  15       77.44       80.86     10.62 o 
   1   3  15        1.48        5.15     10.38 o 
   2   3  15       14.31       11.79     10.65 o 
   3   3  15      208.35      183.21     16.20 o 
   4   3  15       42.83       57.38     14.83 o 
   5   3  15       38.48       33.41     18.38 o 
   6   3  15        4.37       35.57     25.98 o 
   7   3  15       13.12       13.35     20.57 o 
   8   3  15        3.60       15.05     51.16 o 
   9   3  15        5.50       22.01     31.49 o 
 -10   4  15        4.76      -11.24     30.01 o 
  -9   4  15        4.59        3.52     22.55 o 
  -8   4  15      320.58      347.57     26.07 o 
  -7   4  15        6.76       13.59     21.76 o 
  -6   4  15       41.96       27.51     19.05 o 
  -5   4  15       73.86       95.62     18.06 o 
  -4   4  15      109.06       89.27     10.67 o 
  -3   4  15       56.33       69.08      8.77 o 
  -2   4  15      406.92      418.04     15.35 o 
  -1   4  15       51.71       48.76     10.31 o 
   0   4  15     1509.13     1514.46     24.71 o 
   1   4  15       20.14       15.13      9.98 o 
   2   4  15      356.17      367.95     15.49 o 
   3   4  15       85.53       80.88     13.17 o 
   4   4  15      207.42      177.94     16.70 o 
   5   4  15       16.94       31.29     18.79 o 
   6   4  15        3.46        1.86     26.35 o 
   7   4  15        3.15       25.78     22.36 o 
   8   4  15       66.71       90.82     24.23 o 
   9   4  15        0.24       11.32     24.10 o 
 -10   5  15       42.34       22.07     51.06 o 
  -9   5  15       17.24       26.05     29.60 o 
  -8   5  15        5.16       17.56     23.04 o 
  -7   5  15       14.68       29.31     20.07 o 
  -6   5  15       19.40       29.23     19.00 o 
  -5   5  15        0.71      -19.51     19.51 o 
  -4   5  15       41.34       42.75     19.09 o 
  -3   5  15       40.20       38.01     22.57 o 
  -2   5  15       20.05       24.56      8.60 o 
  -1   5  15       45.74       44.68      8.70 o 
   0   5  15       12.86       11.63      8.80 o 
   1   5  15       53.01       64.69     15.78 o 
   2   5  15      117.25      114.82     13.54 o 
   3   5  15       16.51        9.33     12.74 o 
   4   5  15       20.19       20.84     15.50 o 
   5   5  15       39.18      -13.49     19.02 o 
   6   5  15      117.44      116.84     21.81 o 
   7   5  15        6.62        8.97     21.49 o 
   8   5  15        1.25      -19.27     22.95 o 
   9   5  15        1.19      -24.86     24.86 o 
  -9   6  15       10.63      -28.91     28.91 o 
  -8   6  15       17.48       10.68     27.36 o 
  -7   6  15       11.93       -3.37     26.73 o 
  -6   6  15       66.52       93.32     19.88 o 
  -5   6  15      125.66      119.89     19.61 o 
  -4   6  15        8.32        1.28     17.66 o 
  -3   6  15      155.60      156.50     18.43 o 
  -2   6  15       27.97       53.66     14.22 o 
  -1   6  15       28.62       38.14      8.69 o 
   0   6  15       18.68       22.24      9.63 o 
   1   6  15       97.58      109.15     13.94 o 
   2   6  15      102.88      147.87     20.68 o 
   3   6  15      316.91      399.92     17.98 o 
   4   6  15      167.22      168.06     17.79 o 
   5   6  15       23.40       57.45     17.18 o 
   6   6  15        2.12        7.57     17.44 o 
   7   6  15       33.91      -20.71     21.92 o 
   8   6  15       12.06        4.15     24.30 o 
   9   6  15        9.99       41.26     25.99 o 
  -9   7  15        0.88      -10.69     29.82 o 
  -8   7  15        4.02        7.27     46.66 o 
  -7   7  15        0.81       -2.99     30.95 o 
  -6   7  15       32.52       30.87     27.05 o 
  -5   7  15       14.53       -6.33     22.62 o 
  -4   7  15      361.62      365.69     36.23 o 
  -3   7  15       53.43       32.94     18.34 o 
  -2   7  15      353.36      365.24     18.71 o 
  -1   7  15       91.75       55.07     19.11 o 
   0   7  15       33.65       18.86      7.78 o 
   1   7  15       13.70       -4.41     11.89 o 
   2   7  15      263.31      260.02     15.20 o 
   3   7  15        2.08        0.11     13.87 o 
   4   7  15      456.49      504.08     21.95 o 
   5   7  15        1.36        4.51     19.19 o 
   6   7  15      187.56      175.37     20.67 o 
   7   7  15        2.16       14.59     19.80 o 
   8   7  15       71.99       68.02     21.86 o 
  -9   8  15        1.14       37.94     37.27 o 
  -8   8  15       18.90       63.91     30.23 o 
  -7   8  15       22.85      -17.02     25.71 o 
  -6   8  15        0.42       14.02     26.10 o 
  -5   8  15        0.68      -14.74     24.16 o 
  -4   8  15        2.81      -20.05     23.91 o 
  -3   8  15      145.97      155.55     25.63 o 
  -2   8  15        4.12       -1.38     29.82 o 
  -1   8  15       57.42       71.12     17.24 o 
   0   8  15       22.87        5.94     16.83 o 
   1   8  15        6.80       18.21     11.63 o 
   2   8  15        4.93       13.76     13.48 o 
   3   8  15        2.25       -5.50     15.45 o 
   4   8  15       31.91       31.99     16.98 o 
   5   8  15        0.08      -17.79     17.79 o 
   6   8  15       11.22        0.25     19.16 o 
   7   8  15       58.03       73.31     21.04 o 
   8   8  15        4.49      -12.34     21.83 o 
  -8   9  15        7.25        1.02     63.40 o 
  -7   9  15       11.27       -4.30     30.33 o 
  -6   9  15       94.36      145.64     28.44 o 
  -5   9  15       35.88       38.40     25.00 o 
  -4   9  15      178.56      199.89     29.89 o 
  -3   9  15        3.48       20.32     20.61 o 
  -2   9  15      280.78      284.12     23.77 o 
  -1   9  15       17.76       18.17     17.01 o 
   0   9  15       95.39       71.41     17.82 o 
   1   9  15      126.83      165.81     19.88 o 
   2   9  15        0.67      -12.85     12.85 o 
   3   9  15       87.27      127.45     17.08 o 
   4   9  15       87.64      110.10     19.45 o 
   5   9  15       16.35        0.67     18.98 o 
   6   9  15      113.16      138.49     21.03 o 
   7   9  15        1.06        2.92     21.15 o 
  -8  10  15       17.56      -34.60     45.92 o 
  -7  10  15       22.64        8.92     31.98 o 
  -6  10  15       43.53       69.21     28.65 o 
  -5  10  15        3.99      -19.02     27.28 o 
  -4  10  15       23.13       34.89     28.78 o 
  -3  10  15       31.39       26.46     21.69 o 
  -2  10  15        1.17       24.09     18.69 o 
  -1  10  15       15.00       -2.28     18.65 o 
   0  10  15      160.94      169.03     24.01 o 
   1  10  15       33.09       35.48     18.47 o 
   2  10  15      191.20      170.20     18.52 o 
   3  10  15        1.10       -3.94     15.38 o 
   4  10  15       39.38       55.92     18.01 o 
   5  10  15        8.65       -3.05     19.54 o 
   6  10  15        1.22       -0.76     19.76 o 
   7  10  15        2.71        1.23     24.05 o 
  -7  11  15        9.74       29.20     31.28 o 
  -6  11  15        2.09       19.53     33.49 o 
  -5  11  15        7.32      -27.87     30.30 o 
  -4  11  15       49.49       47.80     27.87 o 
  -3  11  15       15.61       61.75     23.53 o 
  -2  11  15        1.70       -3.29     19.05 o 
  -1  11  15       18.93       40.14     18.77 o 
   0  11  15       31.41       27.34     19.68 o 
   1  11  15       73.72       87.16     24.91 o 
   2  11  15       21.67       15.12     19.86 o 
   3  11  15      151.61      193.05     17.56 o 
   4  11  15        3.66        2.78     17.90 o 
   5  11  15        0.65       24.54     22.66 o 
   6  11  15        0.37      -17.21     24.07 o 
  -6  12  15       13.85       54.06     33.82 o 
  -5  12  15       29.90       -9.45     28.92 o 
  -4  12  15        4.43        5.78     32.14 o 
  -3  12  15       10.02       34.19     25.16 o 
  -2  12  15       14.66        2.86     20.52 o 
  -1  12  15       13.50        4.72     20.11 o 
   0  12  15       83.14      136.01     21.57 o 
   1  12  15       33.45       26.74     24.62 o 
   2  12  15       90.19      108.79     21.68 o 
   3  12  15       19.80       40.65     24.59 o 
   4  12  15       26.64       13.83     19.48 o 
   5  12  15       26.58       25.48     21.94 o 
  -5  13  15        6.24       23.24     31.80 o 
  -4  13  15       23.11       13.56     24.85 o 
  -3  13  15        1.26      -18.04     23.66 o 
  -2  13  15       59.91       27.58     21.57 o 
  -1  13  15       46.61       57.86     21.98 o 
   0  13  15       17.03       18.37     22.15 o 
   1  13  15       54.39       64.25     23.44 o 
   2  13  15       73.95       93.53     25.65 o 
   3  13  15       12.82       18.08     32.10 o 
   4  13  15       46.03       14.44     22.53 o 
  -3  14  15       38.80       77.25     29.12 o 
  -2  14  15        4.67       -4.60     22.53 o 
  -1  14  15        2.38      -10.49     22.19 o 
   0  14  15       41.79       21.28     26.92 o 
   1  14  15        9.87      -26.52     26.52 o 
   2  14  15       42.17       53.16     26.20 o 
 -10   0  16       40.83       43.99     47.83 o 
  -9   0  16      130.25      178.09     30.97 o 
  -8   0  16       15.79       27.51     36.61 o 
  -7   0  16      168.44      187.60     25.70 o 
  -6   0  16       88.35      114.30     22.48 o 
  -5   0  16       89.61       67.08     20.09 o 
  -4   0  16       46.58       63.46     20.05 o 
  -3   0  16       50.69       20.04     18.75 o 
  -2   0  16      185.05      163.00     19.52 o 
  -1   0  16        4.83       14.36     24.42 o 
   0   0  16      238.59      225.29     20.72 o 
   1   0  16     1177.79     1126.04     36.63 o 
   2   0  16       44.99       27.48     29.21 o 
   3   0  16      103.21      108.92     18.64 o 
   4   0  16      127.03      170.76     20.81 o 
   5   0  16      126.05       68.81     35.00 o 
   6   0  16       20.73      -26.64     35.69 o 
   7   0  16       14.49      -18.19     38.81 o 
   8   0  16       18.13       28.97     42.46 o 
   9   0  16       30.42       13.74     46.62 o 
 -10   1  16        0.18       -6.01     18.92 o 
  -9   1  16       48.39       67.12     18.41 o 
  -8   1  16       20.56       43.43     16.67 o 
  -7   1  16        5.55        8.10     15.48 o 
  -6   1  16        0.12        1.76     14.32 o 
  -5   1  16        1.01       11.50     14.22 o 
  -4   1  16        6.01       21.92     14.34 o 
  -3   1  16       87.62      114.24     14.13 o 
  -2   1  16        1.92        3.25     12.74 o 
  -1   1  16       97.95       73.23     15.83 o 
   0   1  16        1.53        8.20     12.16 o 
   1   1  16       28.30       21.50     12.11 o 
   2   1  16        1.71       -2.96     12.00 o 
   3   1  16       45.18       69.72     16.34 o 
   4   1  16       35.00       25.84     17.93 o 
   5   1  16        0.41      -13.35     17.60 o 
   6   1  16       25.66       72.31     26.70 o 
   7   1  16        0.16      -17.19     27.46 o 
   8   1  16        7.54      -14.68     29.97 o 
   9   1  16       36.31       37.46     32.96 o 
 -10   2  16       57.59       63.46     21.21 o 
  -9   2  16       12.45       18.44     16.96 o 
  -8   2  16        1.11       18.02     16.03 o 
  -7   2  16       46.86       62.03     15.35 o 
  -6   2  16       52.35      104.78     14.87 o 
  -5   2  16       36.36       32.67     15.70 o 
  -4   2  16      257.46      269.74     15.62 o 
  -3   2  16       12.61       15.35     12.73 o 
  -2   2  16       13.46        5.64     12.55 o 
  -1   2  16        2.96       -0.68     12.42 o 
   0   2  16        0.31       12.03     12.26 o 
   1   2  16      696.71      719.83     21.85 o 
   2   2  16        0.27      -12.29     12.29 o 
   3   2  16      207.02      161.97     17.77 o 
   4   2  16       63.41       42.66     16.47 o 
   5   2  16        5.17       -2.12     17.95 o 
   6   2  16       34.87       12.03     25.95 o 
   7   2  16        0.13        6.03     27.31 o 
   8   2  16        0.50       -4.69     42.66 o 
   9   2  16        1.80       32.77     32.94 o 
  -9   3  16       19.23       22.73     13.91 o 
  -8   3  16        6.84        8.18     13.70 o 
  -7   3  16       13.09       36.97     15.85 o 
  -6   3  16       27.18        9.37     13.31 o 
  -5   3  16       92.86      107.14     15.73 o 
  -4   3  16        8.15        8.95     13.12 o 
  -3   3  16      406.92      374.07     16.55 o 
  -2   3  16       30.41       49.52     12.67 o 
  -1   3  16      215.06      183.81     16.66 o 
   0   3  16      112.52      150.58     13.57 o 
   1   3  16        0.05      -12.22     12.22 o 
   2   3  16       56.50       64.92     15.98 o 
   3   3  16       97.59      119.14     17.99 o 
   4   3  16        5.70        3.32     16.88 o 
   5   3  16      347.32      339.53     25.63 o 
   6   3  16        3.61       -3.38     19.60 o 
   7   3  16      136.38      131.16     29.69 o 
   8   3  16       51.13       40.11     30.45 o 
   9   3  16       36.99      -28.08     31.55 o 
  -9   4  16        1.04       21.20     24.74 o 
  -8   4  16       45.38       70.99     32.36 o 
  -7   4  16        0.00        1.69     20.94 o 
  -6   4  16        0.20       29.32     20.72 o 
  -5   4  16       34.39       26.12     18.15 o 
  -4   4  16       37.51       41.14     10.47 o 
  -3   4  16       23.17       19.99     11.61 o 
  -2   4  16        2.32        4.58     11.54 o 
  -1   4  16       14.02        8.72     12.21 o 
   0   4  16       18.85       29.91     15.37 o 
   1   4  16       14.44       10.73     15.32 o 
   2   4  16       21.31       24.24     16.57 o 
   3   4  16        5.83       11.16     16.91 o 
   4   4  16       10.46       -3.53     17.49 o 
   5   4  16       55.99       74.42     19.21 o 
   6   4  16        3.47       -5.01     24.25 o 
   7   4  16       35.65       33.87     26.81 o 
   8   4  16       17.52       22.60     28.64 o 
  -9   5  16       73.30       43.79     29.95 o 
  -8   5  16       13.67      -22.00     22.00 o 
  -7   5  16       22.54       45.70     22.11 o 
  -6   5  16        0.95      -14.81     20.35 o 
  -5   5  16       41.80       18.14     19.10 o 
  -4   5  16        1.65       27.11     17.94 o 
  -3   5  16      299.24      313.96     26.96 o 
  -2   5  16      147.33      179.79      9.73 o 
  -1   5  16      409.87      379.13     15.68 o 
   0   5  16       32.11       49.57     13.45 o 
   1   5  16        7.68        1.83     15.39 o 
   2   5  16       77.92       79.71     15.26 o 
   3   5  16       44.26       78.59     16.43 o 
   4   5  16        3.85       -6.00     16.85 o 
   5   5  16       91.48      140.61     22.75 o 
   6   5  16        0.15      -15.96     21.06 o 
   7   5  16       94.92       74.98     31.27 o 
   8   5  16       12.22      -25.32     28.55 o 
  -9   6  16       32.00       85.97     31.16 o 
  -8   6  16        5.99        8.14     28.63 o 
  -7   6  16       12.21      -17.46     26.92 o 
  -6   6  16       28.48       44.64     20.76 o 
  -5   6  16       94.01       97.10     30.39 o 
  -4   6  16        3.27      -13.56     17.55 o 
  -3   6  16        6.49       -5.06     17.22 o 
  -2   6  16        3.00       17.46     18.14 o 
  -1   6  16      111.21      118.49     10.45 o 
   0   6  16        4.30       -4.01     22.80 o 
   1   6  16        1.60        3.49     13.95 o 
   2   6  16      311.84      334.17     18.81 o 
   3   6  16      579.67      603.08     22.90 o 
   4   6  16       28.09       16.03     16.86 o 
   5   6  16       12.16       -5.26     20.22 o 
   6   6  16       21.31      -19.79     22.37 o 
   7   6  16        0.75       22.09     24.91 o 
   8   6  16        2.31       46.95     26.27 o 
  -8   7  16        3.50      -23.96     28.66 o 
  -7   7  16        2.59       -7.53     29.06 o 
  -6   7  16        0.38       -7.59     25.62 o 
  -5   7  16        7.36       -4.03     26.50 o 
  -4   7  16        4.98       17.54     24.35 o 
  -3   7  16      107.88      124.34     24.12 o 
  -2   7  16        0.42       10.98     17.22 o 
  -1   7  16        6.26      -22.78     22.78 o 
   0   7  16      276.09      268.28     13.39 o 
   1   7  16       17.07        0.34     13.65 o 
   2   7  16       88.23       87.95     16.01 o 
   3   7  16       23.55       21.93     15.85 o 
   4   7  16       27.09       53.17     16.64 o 
   5   7  16       64.78       54.77     21.31 o 
   6   7  16        0.10      -23.06     23.06 o 
   7   7  16        2.11        3.48     25.87 o 
  -8   8  16        9.61       27.35     31.35 o 
  -7   8  16       50.67       48.11     57.66 o 
  -6   8  16        0.90      -16.37     28.73 o 
  -5   8  16        7.83        8.12     27.19 o 
  -4   8  16       22.37       50.41     26.03 o 
  -3   8  16        1.58      -25.68     26.01 o 
  -2   8  16       96.01       93.09     25.46 o 
  -1   8  16      238.68      226.74     27.27 o 
   0   8  16        1.01        6.99     20.39 o 
   1   8  16      197.41      218.46     14.72 o 
   2   8  16        2.78       -4.05     16.89 o 
   3   8  16      134.55      137.84     16.43 o 
   4   8  16       33.32       24.64     17.99 o 
   5   8  16      108.84       90.16     19.36 o 
   6   8  16       27.99        3.62     20.20 o 
   7   8  16        9.40      -17.21     21.31 o 
  -7   9  16       31.63       71.03     31.45 o 
  -6   9  16       12.81       17.33     27.90 o 
  -5   9  16       20.73       11.20     35.15 o 
  -4   9  16       30.35       23.09     25.55 o 
  -3   9  16       30.00       38.39     47.06 o 
  -2   9  16        1.81       27.83     26.30 o 
  -1   9  16       30.14       12.58     23.66 o 
   0   9  16        0.07       31.53     21.22 o 
   1   9  16       20.66       -5.31     24.45 o 
   2   9  16       44.14       78.70     21.61 o 
   3   9  16       14.13       43.32     15.21 o 
   4   9  16        0.39      -17.72     17.82 o 
   5   9  16       40.40       37.02     19.64 o 
   6   9  16       22.13       32.38     20.71 o 
   7   9  16        3.60      -35.34     44.98 o 
  -7  10  16        3.19       54.37     32.34 o 
  -6  10  16       83.66      106.32     30.26 o 
  -5  10  16       68.51       34.55     30.01 o 
  -4  10  16        1.72      -13.14     40.46 o 
  -3  10  16       34.23       49.84     27.12 o 
  -2  10  16       26.76       29.17     27.58 o 
  -1  10  16       46.76       72.00     32.69 o 
   0  10  16        4.98        0.63     21.96 o 
   1  10  16       33.51       60.77     19.96 o 
   2  10  16        1.91       45.63     19.78 o 
   3  10  16        1.40        8.09     15.07 o 
   4  10  16       70.95       97.31     18.92 o 
   5  10  16        1.45      -19.17     19.17 o 
   6  10  16       20.25        9.09     25.43 o 
  -6  11  16        1.82       -9.53     31.92 o 
  -5  11  16       94.22       44.24     30.17 o 
  -4  11  16        7.25      -15.94     29.16 o 
  -3  11  16       64.94       72.28     31.30 o 
  -2  11  16       17.34        1.49     29.58 o 
  -1  11  16       42.70       37.65     23.51 o 
   0  11  16       23.45       11.66     23.92 o 
   1  11  16        6.20       -0.01     20.42 o 
   2  11  16        1.01       17.79     23.25 o 
   3  11  16       45.19       55.29     14.79 o 
   4  11  16       23.65       37.21     18.52 o 
   5  11  16        6.69      -13.73     22.12 o 
  -5  12  16        1.35      -13.48     31.57 o 
  -4  12  16        3.73      -12.24     31.13 o 
  -3  12  16        4.93       21.56     31.91 o 
  -2  12  16       29.45      -24.49     24.49 o 
  -1  12  16        4.72      -10.51     24.13 o 
   0  12  16        1.47        3.16     21.53 o 
   1  12  16        6.73      -12.27     22.06 o 
   2  12  16        5.61      -14.55     20.82 o 
   3  12  16        0.47        3.67     21.88 o 
   4  12  16        4.12       -9.98     32.14 o 
  -3  13  16       18.33       -0.58     75.09 o 
  -2  13  16       46.84       86.83     26.71 o 
  -1  13  16       65.28       74.34     26.37 o 
   0  13  16       39.86       29.21     22.79 o 
   1  13  16        8.59       22.49     22.38 o 
   2  13  16       45.35       23.91     26.69 o 
  -9   1  17       20.48       31.73     18.68 o 
  -8   1  17        0.33        0.74     17.87 o 
  -7   1  17        0.80        7.50     16.22 o 
  -6   1  17        1.12       -5.46     15.16 o 
  -5   1  17        8.69       21.23     14.70 o 
  -4   1  17       97.76      150.63     20.22 o 
  -3   1  17      162.65      200.25     15.81 o 
  -2   1  17      235.62      221.63     15.80 o 
  -1   1  17      227.21      264.45     15.79 o 
   0   1  17       37.98       21.13     13.43 o 
   1   1  17       48.25       62.02     13.51 o 
   2   1  17        7.65       22.06     13.56 o 
   3   1  17       12.82      -17.97     17.97 o 
   4   1  17       49.20       59.90     17.56 o 
   5   1  17       19.55       42.84     41.40 o 
   6   1  17       87.17      105.23     26.01 o 
   7   1  17       77.86      105.12     29.31 o 
   8   1  17       50.45       41.24     31.81 o 
  -9   2  17        0.95       19.87     17.05 o 
  -8   2  17        1.48       15.09     16.51 o 
  -7   2  17       69.64      102.27     16.60 o 
  -6   2  17       66.17       31.35     15.60 o 
  -5   2  17       97.31      125.45     15.45 o 
  -4   2  17       48.02       33.12     14.35 o 
  -3   2  17        1.40       -9.74     13.74 o 
  -2   2  17       20.87        0.21     13.50 o 
  -1   2  17       10.16        9.98     13.10 o 
   0   2  17      286.68      308.22     16.42 o 
   1   2  17       53.69       41.37     12.99 o 
   2   2  17       64.05       63.16     17.50 o 
   3   2  17      110.21      115.16     18.21 o 
   4   2  17       20.98       17.08     25.04 o 
   5   2  17        3.02      -31.91     56.68 o 
   6   2  17        0.00        1.50     31.74 o 
   7   2  17       23.59      -19.31     29.30 o 
   8   2  17        2.56       -3.56     30.97 o 
  -9   3  17        3.92       -0.93     25.59 o 
  -8   3  17        8.69       10.09     22.39 o 
  -7   3  17        2.51        2.52     12.80 o 
  -6   3  17        1.17      -13.03     13.03 o 
  -5   3  17        0.06       -6.08     16.80 o 
  -4   3  17       44.65       37.65     14.01 o 
  -3   3  17        7.43        5.83     13.05 o 
  -2   3  17       23.22        4.17     13.17 o 
  -1   3  17      113.63      113.50     14.51 o 
   0   3  17        0.82        5.98     13.21 o 
   1   3  17       23.83       48.37     16.71 o 
   2   3  17       41.84       28.12     17.07 o 
   3   3  17       18.67       23.02     18.79 o 
   4   3  17       61.61      107.66     19.20 o 
   5   3  17        3.88      -16.85     19.27 o 
   6   3  17        8.99       32.42     28.23 o 
   7   3  17        2.61       20.95     27.96 o 
   8   3  17        4.07       16.34     30.17 o 
  -8   4  17       13.85       15.45     23.43 o 
  -7   4  17       70.65      116.75     23.62 o 
  -6   4  17      118.40      119.33     28.87 o 
  -5   4  17       39.59       45.20     25.53 o 
  -4   4  17        3.46      -17.77     17.77 o 
  -3   4  17       32.40       56.40     12.63 o 
  -2   4  17        7.52       25.74     12.57 o 
  -1   4  17       19.16       13.46     13.02 o 
   0   4  17      390.58      431.58     23.73 o 
   1   4  17        8.21       23.78     20.15 o 
   2   4  17      175.90      209.43     19.89 o 
   3   4  17       12.88       13.68     23.99 o 
   4   4  17       58.25       41.68     19.98 o 
   5   4  17       66.68       51.50     30.59 o 
   6   4  17       21.27       -7.00     20.58 o 
   7   4  17        4.89        6.37     27.68 o 
   8   4  17        1.04       16.90     30.20 o 
  -8   5  17       43.57       55.28     29.99 o 
  -7   5  17        5.53       -9.33     22.09 o 
  -6   5  17        2.96      -20.66     20.66 o 
  -5   5  17      109.52      109.06     21.32 o 
  -4   5  17        2.70       15.04     19.50 o 
  -3   5  17        1.26       -7.89     23.71 o 
  -2   5  17        0.24        1.22     11.04 o 
  -1   5  17       75.67       71.89     13.01 o 
   0   5  17       35.29       50.09     16.18 o 
   1   5  17       69.10       39.77     17.21 o 
   2   5  17       85.82       45.46     18.19 o 
   3   5  17       12.29       18.00     19.36 o 
   4   5  17        7.55        8.70     27.44 o 
   5   5  17      116.66      103.26     21.21 o 
   6   5  17       30.35       39.80     22.20 o 
   7   5  17        2.47       25.56     29.84 o 
  -8   6  17       43.85       29.06     31.05 o 
  -7   6  17       22.19        3.61     40.39 o 
  -6   6  17        7.80       44.13     22.88 o 
  -5   6  17      151.75      174.05     23.46 o 
  -4   6  17        2.92       -5.67     26.83 o 
  -3   6  17       47.94       38.64     22.18 o 
  -2   6  17        1.18        1.09     16.85 o 
  -1   6  17       19.01      -17.45     39.00 o 
   0   6  17        8.13        6.11     14.88 o 
   1   6  17       71.73       65.61     25.26 o 
   2   6  17       78.94      107.33     18.83 o 
   3   6  17      287.46      301.92     31.30 o 
   4   6  17       68.30       59.16     20.02 o 
   5   6  17        8.10        4.27     21.60 o 
   6   6  17       32.60        5.60     27.95 o 
   7   6  17        0.64        4.86     28.63 o 
  -7   7  17        4.52        8.58     46.89 o 
  -6   7  17       16.31        1.49     27.96 o 
  -5   7  17       13.98       41.88     28.84 o 
  -4   7  17      141.55      131.72     27.62 o 
  -3   7  17       18.71       36.38     25.49 o 
  -2   7  17       50.35       76.08     25.27 o 
  -1   7  17       26.75       25.91     24.62 o 
   0   7  17       24.68       30.81     11.32 o 
   1   7  17       35.29       40.09     15.73 o 
   2   7  17       24.93       34.67     17.89 o 
   3   7  17        6.59        8.03     26.96 o 
   4   7  17       33.09       48.01     20.40 o 
   5   7  17        4.89      -10.94     21.27 o 
   6   7  17       46.15        8.67     29.98 o 
  -7   8  17        1.94       31.04     32.34 o 
  -6   8  17        0.59       29.73     30.84 o 
  -5   8  17        1.36        0.49     28.12 o 
  -4   8  17       12.11       36.20     31.83 o 
  -3   8  17        9.34        2.61     27.61 o 
  -2   8  17        0.52      -25.46     25.46 o 
  -1   8  17        9.36       16.41     25.33 o 
   0   8  17       32.99       44.77     26.01 o 
   1   8  17       54.93       30.47     18.72 o 
   2   8  17       14.34       -3.46     17.54 o 
   3   8  17        5.16      -11.18     16.99 o 
   4   8  17        0.05       33.76     18.46 o 
   5   8  17        1.34       -5.83     23.04 o 
   6   8  17        0.20        6.83     24.28 o 
  -6   9  17       11.34       28.63     31.37 o 
  -5   9  17        0.15        6.09     29.87 o 
  -4   9  17       21.37       25.18     27.72 o 
  -3   9  17       14.33       56.75     28.16 o 
  -2   9  17       82.13       62.62     28.16 o 
  -1   9  17       35.81       14.25     50.62 o 
   0   9  17       22.83       21.72     25.76 o 
   1   9  17       92.06       94.66     28.53 o 
   2   9  17        0.66       -5.68     15.27 o 
   3   9  17       21.14       25.42     17.29 o 
   4   9  17       42.85       57.66     19.40 o 
   5   9  17        3.57        2.66     22.54 o 
  -5  10  17       26.77       68.51     32.18 o 
  -4  10  17       60.38       82.98     30.05 o 
  -3  10  17        6.64      -16.63     36.41 o 
  -2  10  17       13.89       13.06     28.64 o 
  -1  10  17        3.73       -7.39     29.78 o 
   0  10  17        9.96      -11.57     28.85 o 
   1  10  17       52.70       41.11     25.29 o 
   2  10  17      120.50      140.14     26.04 o 
   3  10  17       10.44       31.22     17.50 o 
   4  10  17       33.48       57.63     32.78 o 
  -4  11  17       67.23      163.23     33.73 o 
  -3  11  17        0.86      -29.26     41.08 o 
  -2  11  17       16.27       -5.37     44.96 o 
  -1  11  17       15.97       -9.54     27.91 o 
   0  11  17        0.17        2.66     24.14 o 
   1  11  17       12.24       72.51     49.50 o 
   2  11  17       20.81       17.52     26.07 o 
   3  11  17       40.26       32.58     35.05 o 
  -3  12  17      113.54       84.88     32.65 o 
  -2  12  17        1.18       57.88     32.42 o 
  -1  12  17        0.33       -8.66     30.45 o 
   0  12  17        6.40       40.81     27.72 o 
   1  12  17       46.36       32.98     33.93 o 
   2  12  17       21.39       10.54     26.26 o 
  -8   0  18       13.40       30.91     27.13 o 
  -7   0  18       98.36      152.83     31.14 o 
  -6   0  18      135.53      190.64     51.76 o 
  -5   0  18        9.28       11.16     22.40 o 
  -4   0  18        4.13       -4.77     22.46 o 
  -3   0  18        6.12       15.08     20.45 o 
  -2   0  18      281.26      258.03     24.83 o 
  -1   0  18       55.57       65.35     21.02 o 
   0   0  18        7.69       11.60     19.61 o 
   1   0  18        8.71       40.73     19.88 o 
   2   0  18      149.03      164.19     22.56 o 
   3   0  18      267.62      263.63     38.56 o 
   4   0  18       21.90       40.68     34.41 o 
   5   0  18       89.00      -12.61     37.77 o 
   6   0  18        5.58      -35.15     38.81 o 
   7   0  18       14.19        3.81     39.50 o 
  -8   1  18        0.58       20.30     18.19 o 
  -7   1  18       26.24       11.32     17.13 o 
  -6   1  18        5.01       10.83     16.12 o 
  -5   1  18        3.38      -13.90     15.70 o 
  -4   1  18       25.41       11.20     15.35 o 
  -3   1  18        1.48        0.59     15.23 o 
  -2   1  18        1.88       -3.80     14.61 o 
  -1   1  18       84.19       65.45     15.34 o 
   0   1  18        1.22      -14.18     14.18 o 
   1   1  18        1.86       -6.35     13.89 o 
   2   1  18       92.38      129.54     19.06 o 
   3   1  18       20.31       45.04     18.18 o 
   4   1  18        2.29      -23.97     36.93 o 
   5   1  18        5.66       -5.10     26.42 o 
   6   1  18        0.19       21.67     30.01 o 
   7   1  18       10.25       62.62     31.03 o 
  -8   2  18      146.18      189.93     18.67 o 
  -7   2  18       29.41       34.86     15.94 o 
  -6   2  18        5.10        4.09     15.88 o 
  -5   2  18       23.65       17.10     15.55 o 
  -4   2  18      149.73      148.42     16.60 o 
  -3   2  18        0.34        4.49     14.93 o 
  -2   2  18        5.44       -3.26     14.22 o 
  -1   2  18       17.17       23.34     13.85 o 
   0   2  18        6.58       14.18     14.34 o 
   1   2  18       64.50       86.76     18.20 o 
   2   2  18      272.56      301.23     22.02 o 
   3   2  18        6.11      -15.74     21.35 o 
   4   2  18        0.73      -12.23     27.02 o 
   5   2  18        1.54      -10.53     24.73 o 
   6   2  18      155.20      163.67     38.81 o 
   7   2  18        4.42       21.28     31.61 o 
  -8   3  18       85.14      108.40     26.64 o 
  -7   3  18        1.08       -0.70     23.36 o 
  -6   3  18       13.83       27.60     17.44 o 
  -5   3  18       11.24       -4.55     14.11 o 
  -4   3  18        0.29      -14.23     14.23 o 
  -3   3  18       56.54       39.29     16.81 o 
  -2   3  18      193.89      250.29     27.00 o 
  -1   3  18        7.91      -11.53     13.84 o 
   0   3  18      163.04      165.86     21.43 o 
   1   3  18        3.05       -0.41     18.73 o 
   2   3  18       41.91       30.19     18.66 o 
   3   3  18       10.63       21.10     20.68 o 
   4   3  18       28.92       17.51     20.30 o 
   5   3  18       92.46      128.60     28.48 o 
   6   3  18       16.46       39.96     29.00 o 
   7   3  18       31.97       53.05     29.66 o 
  -8   4  18       75.11        9.89     42.91 o 
  -7   4  18        6.17      -20.72     24.37 o 
  -6   4  18        9.72       11.03     21.97 o 
  -5   4  18       88.10      120.71     21.81 o 
  -4   4  18       17.39        7.73     20.41 o 
  -3   4  18       11.89       12.81     13.06 o 
  -2   4  18       12.95       35.47     14.28 o 
  -1   4  18        0.63       15.74     16.55 o 
   0   4  18       20.08       12.42     16.88 o 
   1   4  18        3.17      -12.89     17.00 o 
   2   4  18        1.64      -14.67     18.29 o 
   3   4  18       56.59       51.42     19.96 o 
   4   4  18       50.63       36.17     34.96 o 
   5   4  18        2.65      -17.23     21.58 o 
   6   4  18        3.07       24.54     43.70 o 
   7   4  18        0.08      -28.29     28.29 o 
  -7   5  18       27.05        7.45     25.53 o 
  -6   5  18        0.44        9.09     22.84 o 
  -5   5  18       59.51       80.28     35.34 o 
  -4   5  18       19.78       49.22     20.20 o 
  -3   5  18        5.91       38.78     19.96 o 
  -2   5  18       76.39       95.92     28.96 o 
  -1   5  18      101.44       99.88     16.27 o 
   0   5  18       75.16      102.39     18.07 o 
   1   5  18       77.73       49.19     19.03 o 
   2   5  18       63.83       66.33     19.09 o 
   3   5  18       80.80      103.97     20.79 o 
   4   5  18       69.85       70.98     21.62 o 
   5   5  18        8.75       -5.08     22.20 o 
   6   5  18       34.02       44.31     28.09 o 
  -7   6  18       16.07       51.70     34.26 o 
  -6   6  18       44.20       52.00     24.31 o 
  -5   6  18        2.95       30.73     29.03 o 
  -4   6  18       54.88       67.39     22.23 o 
  -3   6  18       19.60       14.29     26.04 o 
  -2   6  18        0.85      -21.76     24.72 o 
  -1   6  18        0.49       26.07     35.25 o 
   0   6  18        2.19      -15.46     15.46 o 
   1   6  18        0.63       27.25     20.77 o 
   2   6  18       49.52       58.46     19.12 o 
   3   6  18      131.03      142.30     20.93 o 
   4   6  18       86.39       92.91     22.16 o 
   5   6  18       10.72       12.52     22.73 o 
   6   6  18       15.69       34.78     23.63 o 
  -6   7  18        3.61       -6.97     30.50 o 
  -5   7  18       18.48       -1.42     28.56 o 
  -4   7  18        2.32       35.94     28.03 o 
  -3   7  18      118.71      111.04     30.06 o 
  -2   7  18       17.40        0.18     24.62 o 
  -1   7  18        0.69      -12.03     29.93 o 
   0   7  18       37.60       14.14     24.82 o 
   1   7  18       21.82       15.65     22.65 o 
   2   7  18       50.20       45.58     19.44 o 
   3   7  18       15.94        9.04     20.27 o 
   4   7  18        7.01       -3.91     20.86 o 
   5   7  18       35.11       57.10     23.29 o 
  -6   8  18       26.82       47.09     33.20 o 
  -5   8  18       17.49       44.67     38.04 o 
  -4   8  18      122.97      106.49     32.25 o 
  -3   8  18        4.49       19.64     28.51 o 
  -2   8  18       52.86       31.59     27.81 o 
  -1   8  18       26.15       54.52     44.04 o 
   0   8  18       37.05        6.89     30.18 o 
   1   8  18       52.30       89.14     29.85 o 
   2   8  18        2.91       10.39     30.59 o 
   3   8  18        0.57        9.63     20.30 o 
   4   8  18       44.22       20.85     27.12 o 
   5   8  18        9.93       12.36     25.74 o 
  -5   9  18       50.93       45.36     33.61 o 
  -4   9  18       23.52      -27.96     27.96 o 
  -3   9  18       29.48       28.31     41.40 o 
  -2   9  18       11.95       -7.66     28.20 o 
  -1   9  18        0.09       39.12     29.26 o 
   0   9  18       23.40       18.60     30.21 o 
   1   9  18        2.89       33.68     29.10 o 
   2   9  18       13.24        6.62     14.74 o 
   3   9  18       18.14        7.37     19.26 o 
   4   9  18        1.87      -17.83     21.83 o 
  -4  10  18        9.29        9.21     30.20 o 
  -3  10  18        0.79      -31.93     31.93 o 
  -2  10  18        3.76        1.93     31.61 o 
  -1  10  18       14.45       39.19     42.73 o 
   0  10  18        7.76        9.66     29.36 o 
   1  10  18       24.26        9.31     31.18 o 
   2  10  18        0.46       53.42     42.34 o 
   3  10  18       26.28       17.40     17.79 o 
  -2  11  18        9.64       -2.63     30.17 o 
  -1  11  18       18.75      -30.60     31.50 o 
   0  11  18       35.70       53.72     33.46 o 
   1  11  18       11.95       36.35     31.34 o 
  -7   1  19        9.68       -5.33     18.33 o 
  -6   1  19       18.20       14.71     17.60 o 
  -5   1  19       10.18       -7.05     16.34 o 
  -4   1  19        2.06       -4.37     16.50 o 
  -3   1  19       81.77       93.32     16.66 o 
  -2   1  19        2.64       13.82     15.75 o 
  -1   1  19      202.89      268.61     18.34 o 
   0   1  19       17.51        5.98     15.41 o 
   1   1  19      231.20      266.20     21.71 o 
   2   1  19        2.49        5.37     18.63 o 
   3   1  19        8.03       42.57     25.83 o 
   4   1  19       58.71       45.48     27.17 o 
   5   1  19        1.13       18.41     27.95 o 
   6   1  19        1.34        3.57     27.95 o 
  -7   2  19        0.47       -7.46     32.86 o 
  -6   2  19        2.68      -18.68     18.68 o 
  -5   2  19      104.09      170.49     26.53 o 
  -4   2  19        5.23        4.64     16.92 o 
  -3   2  19       31.32       25.06     16.04 o 
  -2   2  19        0.33       18.78     15.72 o 
  -1   2  19        4.84      -13.17     19.14 o 
   0   2  19        4.70       13.08     18.18 o 
   1   2  19        2.75       23.26     18.82 o 
   2   2  19       49.72       28.51     19.36 o 
   3   2  19       15.80       44.67     25.23 o 
   4   2  19        0.07        2.76     25.68 o 
   5   2  19       22.70       16.44     28.07 o 
   6   2  19        0.44       -7.01     29.53 o 
  -7   3  19        1.25        4.39     24.17 o 
  -6   3  19       31.35        3.70     23.73 o 
  -5   3  19        0.41       14.36     16.04 o 
  -4   3  19        8.84       -2.06     14.95 o 
  -3   3  19        1.11       16.25     15.36 o 
  -2   3  19        1.62       16.06     15.23 o 
  -1   3  19       23.50       25.43     18.33 o 
   0   3  19        2.53        4.22     23.68 o 
   1   3  19       13.70        6.82     18.88 o 
   2   3  19        0.11       -8.61     19.11 o 
   3   3  19       12.01      -15.69     19.52 o 
   4   3  19        3.30       -1.34     26.47 o 
   5   3  19       32.29       -5.86     28.26 o 
   6   3  19        1.33       -9.09     29.52 o 
  -6   4  19        0.62      -22.58     22.70 o 
  -5   4  19       29.03       36.86     22.44 o 
  -4   4  19        0.91       12.88     26.76 o 
  -3   4  19      168.40      169.09     17.94 o 
  -2   4  19        0.72      -15.43     16.03 o 
  -1   4  19        0.27        4.74     17.79 o 
   0   4  19       17.81       -2.44     18.54 o 
   1   4  19        0.21       -3.24     18.46 o 
   2   4  19        1.11        1.97     19.61 o 
   3   4  19        1.62      -19.77     19.77 o 
   4   4  19        0.47      -17.39     21.49 o 
   5   4  19       89.38       85.50     28.53 o 
  -6   5  19        2.93       56.11     24.15 o 
  -5   5  19        0.74        0.26     22.23 o 
  -4   5  19       30.31       42.04     22.02 o 
  -3   5  19       33.38       17.95     26.38 o 
  -2   5  19       14.33       51.15     25.95 o 
  -1   5  19       40.30       46.44     20.25 o 
   0   5  19        0.17       -1.54     17.66 o 
   1   5  19       10.99       -5.16     19.07 o 
   2   5  19       73.70       80.27     20.81 o 
   3   5  19        0.28      -17.50     20.80 o 
   4   5  19       28.44       24.52     22.29 o 
   5   5  19       89.26       64.80     30.40 o 
  -6   6  19       27.27       34.85     42.76 o 
  -5   6  19       23.66       32.54     23.78 o 
  -4   6  19        6.41      -10.30     28.58 o 
  -3   6  19       14.20      -26.52     26.53 o 
  -2   6  19        2.89      -22.49     26.26 o 
  -1   6  19        4.02       29.67     26.38 o 
   0   6  19        2.60        2.01     18.81 o 
   1   6  19       17.20       19.10     25.57 o 
   2   6  19       51.24       77.25     29.49 o 
   3   6  19      115.49      134.32     22.04 o 
   4   6  19       49.80       55.77     22.47 o 
  -5   7  19        0.61       26.41     32.22 o 
  -4   7  19        6.99      -28.26     28.26 o 
  -3   7  19        2.66      -28.98     65.10 o 
  -2   7  19        9.41       22.75     28.60 o 
  -1   7  19       45.79       22.81     28.00 o 
   0   7  19        1.08       43.35     28.09 o 
   1   7  19      117.74      171.44     31.15 o 
   2   7  19       73.69       72.96     23.15 o 
   3   7  19       90.98       63.18     22.35 o 
   4   7  19        0.49      -18.66     28.94 o 
  -4   8  19        0.32      -18.11     55.22 o 
  -3   8  19        0.59       10.61     29.40 o 
  -2   8  19       15.88       12.62     30.55 o 
  -1   8  19        5.15        0.63     30.37 o 
   0   8  19        1.52       -6.35     39.87 o 
   1   8  19       15.64       39.17     31.20 o 
   2   8  19        0.11       19.37     18.84 o 
   3   8  19       31.96       31.90     21.00 o 
  -3   9  19       26.56       34.23     31.48 o 
  -2   9  19       15.67       15.12     30.80 o 
  -1   9  19       32.75       39.30     32.18 o 
   0   9  19        2.79      -29.13     29.13 o 
   1   9  19       27.09       58.40     32.52 o 
   2   9  19        0.51       43.56     30.89 o 
  -6   0  20       17.42       33.59     26.86 o 
  -5   0  20        0.16       -9.53     25.95 o 
  -4   0  20      120.03      156.61     26.37 o 
  -3   0  20        4.00       24.23     46.10 o 
  -2   0  20      191.64      228.77     29.29 o 
  -1   0  20       46.73       41.23     24.88 o 
   0   0  20        7.01        4.89     29.24 o 
   1   0  20       75.16       51.06     35.49 o 
   2   0  20        7.96        5.14     35.84 o 
   3   0  20       24.73      121.46     39.89 o 
   4   0  20      177.11      211.92     44.24 o 
   5   0  20       40.61       22.59     40.34 o 
  -6   1  20        2.06      -17.20     17.85 o 
  -5   1  20        2.33      -16.05     17.66 o 
  -4   1  20        0.40       -0.57     17.34 o 
  -3   1  20        2.18       34.23     22.51 o 
  -2   1  20       84.78       61.97     17.74 o 
  -1   1  20        0.50       13.96     16.43 o 
   0   1  20        0.67      -18.93     18.93 o 
   1   1  20       23.09       20.13     20.11 o 
   2   1  20       18.74       -2.19     26.44 o 
   3   1  20        7.33       11.93     51.11 o 
   4   1  20        7.65       13.60     29.22 o 
  -5   2  20        0.70      -16.52     17.07 o 
  -4   2  20        2.85       13.01     17.56 o 
  -3   2  20        4.30        7.18     17.06 o 
  -2   2  20       12.93       39.04     17.01 o 
  -1   2  20        2.09        9.67     20.00 o 
   0   2  20       72.72       60.09     19.73 o 
   1   2  20      123.62      121.75     21.19 o 
   2   2  20        8.73       21.34     25.53 o 
   3   2  20        0.32       -5.74     26.96 o 
   4   2  20       15.72       -5.82     28.16 o 
  -5   3  20       40.23       18.17     30.33 o 
  -4   3  20       19.87       37.87     16.33 o 
  -3   3  20        3.31       -6.36     15.62 o 
  -2   3  20       16.92       10.50     19.03 o 
  -1   3  20        0.12       47.92     20.03 o 
   0   3  20      106.68      110.22     20.64 o 
   1   3  20        0.32        2.58     26.99 o 
   2   3  20       67.80       92.77     21.34 o 
   3   3  20       19.89       15.54     27.66 o 
   4   3  20       10.81       37.74     29.39 o 
  -5   4  20        0.04      -23.30     23.77 o 
  -4   4  20       13.40       -7.38     22.82 o 
  -3   4  20        0.80      -22.56     22.56 o 
  -2   4  20        3.25       26.42     27.43 o 
  -1   4  20       27.81       21.71     19.13 o 
   0   4  20       31.52       29.97     19.65 o 
   1   4  20       15.93       19.04     38.76 o 
   2   4  20        7.62        7.01     21.71 o 
   3   4  20        7.35        8.40     21.95 o 
   4   4  20       24.26      -12.13     80.40 o 
  -4   5  20       17.90       17.39     28.74 o 
  -3   5  20       28.13       15.40     29.49 o 
  -2   5  20       70.23      129.71     30.70 o 
  -1   5  20       28.05       33.12     17.24 o 
   0   5  20       57.92       57.51     19.60 o 
   1   5  20       20.47      -13.79     38.25 o 
   2   5  20        0.99       14.81     21.31 o 
   3   5  20       10.93       10.02     22.59 o 
  -4   6  20       84.29       84.14     45.08 o 
  -3   6  20        0.83      -29.81     29.81 o 
  -2   6  20        0.57       -6.88     28.12 o 
  -1   6  20       13.59       51.18     30.25 o 
   0   6  20        2.81       -8.85     16.08 o 
   1   6  20       19.73        7.43     19.07 o 
   2   6  20        3.58      -13.48     25.02 o 
   3   6  20        1.15       -0.31     27.40 o 
  -3   7  20        2.48       64.56     44.59 o 
  -2   7  20        0.82        7.66     31.41 o 
  -1   7  20       12.30        4.81     30.22 o 
   0   7  20        2.22      -26.99     28.18 o 
   1   7  20        0.59       -9.32     17.27 o 
  -4   1  21       11.20       -5.95     18.09 o 
  -3   1  21        2.87        4.94     18.17 o 
  -2   1  21       36.09       34.43     21.62 o 
  -1   1  21        6.60       20.46     21.78 o 
   0   1  21        2.42       30.04     43.65 o 
   1   1  21       48.96       54.89     45.38 o 
   2   1  21        6.63       37.82     28.89 o 
  -3   2  21       26.20       43.32     21.41 o 
  -2   2  21       10.95       29.72     21.15 o 
  -1   2  21       51.01       72.14     21.32 o 
   0   2  21        6.06       -6.99     20.59 o 
   1   2  21        0.77       -6.16     26.32 o 
   2   2  21        1.60        4.82     27.58 o 
  -3   3  21        1.08        3.24     21.83 o 
  -2   3  21        0.29      -14.09     21.75 o 
  -1   3  21        0.14      -20.37     20.37 o 
   0   3  21        6.21       -7.23     23.05 o 
   1   3  21       11.95       -1.62     23.01 o 
   2   3  21        0.98        4.51     27.62 o 
  -2   4  21       43.49       43.81     18.41 o 
  -1   4  21       64.93       49.61     33.13 o 
   0   4  21        8.73       -2.06     20.55 o 
   1   4  21        2.32       -4.47     21.46 o 
  -1   5  21       27.29       25.74     29.34 o 
   0   5  21       18.11       43.50     27.39 o 
                                                 
